# Supplementary material for: N-hydroxypipecolic acid triggers systemic acquired resistance through extracellular NAD(P)
Source: Nat Commun. 2023 Oct 27;14:6848. doi: 10.1038/s41467-023-42629-0 (PMC10611778; doi:10.1038/s41467-023-42629-0)
Supplement: Supplementary file 5 — Supplementary Data 1 [file 41467_2023_42629_MOESM5_ESM.xlsx]

## Sheet: Sheet1
Supplementary Data 1 Differentially Expressed Genes (DEGs) in the Systemic Leaves of Wild-Type (WT) and fin4-3 Plants at 48 hr after SAR Induction (1 < log2(fold change) < -1, q < 0.05; p and q values were obtained using the DESeq2-based R pipeline)
AT_gene_ID	BaseMean	log2FoldChange (fin4/WT)	p_value	q_value	AT_gene_symbol	AT_gene_def	Transcript_def
AT2G44240	3773.18	-11.7228	3.15089e-17	1.02074e-14		At2g44240/F4I1.5		Arabidopsis thaliana NEP-interacting protein (DUF239) (AT2G44240), mRNA
AT4G10860	3444.43	-11.5941	2.7751e-15	6.3637e-13		F8M12.2 protein	NM_117155.2	Arabidopsis thaliana hypothetical protein (AT4G10860), mRNA
AT3G13610	458.589	-10.1855	1.29126e-20	5.72898e-18	F6'H1	Feruloyl CoA ortho-hydroxylase 1	NM_112207.4	Arabidopsis thaliana 2-oxoglutarate (2OG) and Fe(II)-dependent oxygenase superfamily protein (AT3G13610), mRNA
AT2G14610	173692	-9.18506	1.2275e-36	2.27745e-33	PR1	Pathogenesis-related protein 1	NM_127025.3	Arabidopsis thaliana pathogenesis-related protein 1 (PR1), mRNA
AT4G05540	540.47	-8.91652	1.13501e-09	8.78397e-08		P-loop containing nucleoside triphosphate hydrolases superfamily protein	NM_116792.3	Arabidopsis thaliana P-loop containing nucleoside triphosphate hydrolases superfamily protein (AT4G05540), partial mRNA
AT5G40010	1990.63	-8.65163	1.88455e-20	8.18337e-18	AATP1	AAA-ATPase ASD, mitochondrial	NM_123364.2	Arabidopsis thaliana AAA-ATPase 1 (AATP1), mRNA
AT3G28510	5886.95	-8.34786	1.24263e-18	4.29843e-16		AAA-ATPase At3g28510	NM_113771.4	Arabidopsis thaliana P-loop containing nucleoside triphosphate hydrolases superfamily protein (AT3G28510), mRNA
AT1G33950	298.253	-7.80243	5.70406e-10	4.83046e-08	IAN7	Immune-associated nucleotide-binding protein 7	NM_001333074.1	Arabidopsis thaliana Avirulence induced gene (AIG1) family protein (AT1G33950), partial mRNA
AT5G66690	20.3306	-7.55246	9.97859e-08	4.77337e-06	UGT72E2	Glycosyltransferase (Fragment)	NM_126067.3	Arabidopsis thaliana UDP-Glycosyltransferase superfamily protein (UGT72E2), mRNA
AT1G52857	19.8828	-7.52047	1.98072e-07	8.84562e-06		unknown protein; FUNCTIONS IN: molecular_function unknown; INVOLVED IN: biological_process unknown; LOCATED IN: cellular_component unknown; Ha.	NM_001333565.1	Arabidopsis thaliana transmembrane protein (AT1G52857), mRNA
AT5G19880	69.0091	-7.47803	8.42153e-10	6.79347e-08	PER58	Peroxidase 58	NM_121995.2	Arabidopsis thaliana Peroxidase superfamily protein (AT5G19880), mRNA
AT2G43570	37956.4	-7.28251	3.33041e-82	6.79704e-78	CHI	CHI	NM_129919.5	Arabidopsis thaliana chitinase (CHI), mRNA
AT1G13310	58.4836	-7.23039	3.66901e-10	3.2416e-08		Endosomal targeting BRO1-like domain-containing protein	NM_101202.5	Arabidopsis thaliana Endosomal targeting BRO1-like domain-containing protein (AT1G13310), mRNA
AT1G33960	57.513	-7.17125	2.3638e-10	2.16336e-08	AIG1	P-loop containing nucleoside triphosphate hydrolases superfamily protein	NM_103118.4	Arabidopsis thaliana P-loop containing nucleoside triphosphate hydrolases superfamily protein (AIG1), mRNA
AT1G19250	609.31	-7.16263	3.96274e-38	8.98617e-35	FMO1	Probable flavin-containing monooxygenase 1	NM_101783.4	Arabidopsis thaliana flavin-dependent monooxygenase 1 (FMO1), mRNA
AT1G55775	168.178	-7.0802	1.48625e-08	8.74146e-07			NM_001333731.1	Arabidopsis thaliana heavy metal-associated domain protein (AT1G55775), mRNA
AT5G24200	512.448	-7.07609	8.47611e-16	2.0842e-13		alpha/beta-Hydrolases superfamily protein	NM_122326.3	Arabidopsis thaliana alpha/beta-Hydrolases superfamily protein (AT5G24200), mRNA
AT1G57570	50.165	-7.01394	7.13008e-09	4.61961e-07	JAL14	Jacalin-related lectin 14	NM_104554.4	Arabidopsis thaliana Mannose-binding lectin superfamily protein (AT1G57570), mRNA
AT5G11940	13.6347	-6.98017	2.31071e-06	7.52141e-05	SBT3.11	Subtilisin-like protease SBT3.11	NM_121232.1	Arabidopsis thaliana Subtilase family protein (AT5G11940), partial mRNA
AT3G51860	1382.07	-6.96182	2.77714e-69	2.83393e-65	CAX3	Vacuolar cation/proton exchanger	NM_115045.4	Arabidopsis thaliana cation exchanger 3 (CAX3), mRNA
AT5G65090	12.9929	-6.90892	1.22473e-06	4.40062e-05	IP5P5	Type I inositol polyphosphate 5-phosphatase 5	NM_125908.5	Arabidopsis thaliana DNAse I-like superfamily protein (BST1), partial mRNA
AT2G13810	4571.02	-6.82786	9.51645e-68	6.47404e-64	ALD1	EDTS5	NM_126957.2	Arabidopsis thaliana AGD2-like defense response protein 1 (ALD1), mRNA
AT2G34610	12.2136	-6.81737	1.86433e-06	6.27872e-05		Cotton fiber protein	NM_179902.2	Arabidopsis thaliana cotton fiber protein (AT2G34610), mRNA
AT5G38344	11.6447	-6.75166	1.55343e-06	5.40905e-05		Similarity to disease resistance protein	NM_001036903.3	Arabidopsis thaliana Toll-Interleukin-Resistance (TIR) domain family protein (AT5G38344), mRNA
AT3G50770	3445.01	-6.66867	6.25073e-16	1.55574e-13	CML41	Probable calcium-binding protein CML41	NM_114937.3	Arabidopsis thaliana calmodulin-like 41 (CML41), mRNA
AT3G03650	10.7324	-6.62657	1.15187e-05	0.00029645	EDA5	At3g03650	NM_111236.3	Arabidopsis thaliana Exostosin family protein (EDA5), mRNA
AT5G48290	75.1167	-6.59671	2.62298e-13	4.04075e-11		Heavy metal transport/detoxification superfamily protein	NM_124204.4	Arabidopsis thaliana Heavy metal transport/detoxification superfamily protein (AT5G48290), mRNA
AT3G10320	190.939	-6.57257	9.73231e-09	6.07421e-07		F14P13.8 protein	NM_111867.4	Arabidopsis thaliana Glycosyltransferase family 61 protein (AT3G10320), mRNA
AT4G02855	10.2224	-6.56918	6.6937e-06	0.000186373	-	NR_143978.1	Arabidopsis thaliana uncharacterized misc_RNA (AT4G02855), miscRNA
AT4G21950	10.0916	-6.54859	4.61499e-06	0.000135327		unknown protein; Ha.	NM_001341524.1	Arabidopsis thaliana hypothetical protein (AT4G21950), mRNA
AT1G65483	288.82	-6.52982	5.43271e-12	6.67929e-10		Putative uncharacterized protein	NM_001160977.1	Arabidopsis thaliana hypothetical protein (AT1G65483), mRNA
AT1G66870	35.1793	-6.44861	3.48404e-08	1.87846e-06		Carbohydrate-binding X8 domain superfamily protein	NM_105358.2	Arabidopsis thaliana Carbohydrate-binding X8 domain superfamily protein (AT1G66870), mRNA
AT1G22990	315.753	-6.36872	1.83122e-05	0.000433064	HIPP22	HIPP22	NM_102147.3	Arabidopsis thaliana Heavy metal transport/detoxification superfamily protein (HIPP22), mRNA
AT1G33730	30.1128	-6.27092	2.26946e-07	9.98219e-06	CYP76C5	Cytochrome P450, family 76, subfamily C, polypeptide 5	NM_103093.2	Arabidopsis thaliana cytochrome P450, family 76, subfamily C, polypeptide 5 (CYP76C5), partial mRNA
AT4G19925	8.33906	-6.26369	0.000121173	0.00203373		Toll-Interleukin-Resistance (TIR) domain family protein	NM_202849.2	Arabidopsis thaliana Toll-Interleukin-Resistance (TIR) domain family protein (AT4G19925), mRNA
AT3G02885	8.01353	-6.22457	0.000743332	0.00826846	GASA5	Gibberellin-regulated protein 5	NM_111158.4	Arabidopsis thaliana GAST1 protein homolog 5 (GASA5), mRNA
AT4G28790	7.80669	-6.1838	0.000196517	0.00298639	BHLH23	Uncharacterized protein At4g28790 (Fragment)	NM_202905.1	Arabidopsis thaliana basic helix-loop-helix (bHLH) DNA-binding superfamily protein (AT4G28790), mRNA
AT1G13480	7.59018	-6.13197	0.000134326	0.00220729		At1g13480	NM_101218.3	Arabidopsis thaliana hypothetical protein (DUF1262) (AT1G13480), mRNA
AT1G22480	7.28554	-6.07616	9.08221e-05	0.00161322		At1g22480	NM_102097.6	Arabidopsis thaliana Cupredoxin superfamily protein (AT1G22480), mRNA
AT1G12672	79.9117	-6.07137	2.38885e-13	3.72168e-11		unknown protein; LOCATED IN: endomembrane system; BEST Arabidopsis thaliana protein match is: unknown protein (TAIR:AT1G12663.1); Ha.	NM_001332040.1	Arabidopsis thaliana thionin-like protein (AT1G12672), mRNA
AT1G02580	26.5462	-5.99973	7.6315e-06	0.000208224	MEA	Histone-lysine N-methyltransferase MEDEA	NM_100139.4	Arabidopsis thaliana SET domain-containing protein (MEA), mRNA
AT1G26390	273.969	-5.97887	2.37958e-25	1.56661e-22	FOX2	Berberine bridge enzyme-like 4	NM_102403.3	Arabidopsis thaliana FAD-binding Berberine family protein (AT1G26390), mRNA
AT1G13520	25.7376	-5.96745	2.27101e-06	7.404e-05		At1g13520	NM_101222.4	Arabidopsis thaliana hypothetical protein (DUF1262) (AT1G13520), mRNA
AT1G44130	398.075	-5.89694	2.78827e-34	4.42798e-31		Eukaryotic aspartyl protease family protein	NM_103539.2	Arabidopsis thaliana Eukaryotic aspartyl protease family protein (AT1G44130), partial mRNA
AT4G04865	23.3949	-5.89626	1.15103e-06	4.17996e-05	-	NR_141829.1	Arabidopsis thaliana other RNA (AT4G04865), lncRNA
AT5G21150	5.99662	-5.78905	0.000597899	0.00707803	AGO9	Protein argonaute 9	NM_122122.3	Arabidopsis thaliana Argonaute family protein (AGO9), mRNA
AT4G11340	5.96233	-5.77536	0.00162491	0.0149908		Disease resistance protein (TIR-NBS-LRR class) family	NM_117205.1	Arabidopsis thaliana Disease resistance protein (TIR-NBS-LRR class) family (AT4G11340), partial mRNA
AT4G00700	84.0923	-5.75963	2.63125e-16	7.16015e-14		C2 calcium/lipid-binding plant phosphoribosyltransferase family protein	NM_116295.4	Arabidopsis thaliana C2 calcium/lipid-binding plant phosphoribosyltransferase family protein (AT4G00700), mRNA
AT5G41280	5.73415	-5.73395	0.00055366	0.00668222	CRRSP57	Cysteine-rich repeat secretory protein 57	NM_123493.4	Arabidopsis thaliana Receptor-like protein kinase-related family protein (AT5G41280), mRNA
AT3G53065	5.72269	-5.7209	0.000751593	0.00832669		D-galactoside/L-rhamnose binding SUEL lectin protein	NM_001339593.1	Arabidopsis thaliana D-galactoside/L-rhamnose binding SUEL lectin protein (AT3G53065), mRNA
AT4G11655	43.7125	-5.71788	2.19862e-09	1.61992e-07		CASP-like protein	NM_202806.2	Arabidopsis thaliana Uncharacterized protein family (UPF0497) (AT4G11655), mRNA
AT3G15536	1689.08	-5.70866	1.25273e-44	5.1134e-41	-	NR_143940.1	Arabidopsis thaliana other RNA (AT3G15536), ncRNA
AT3G46080	705.318	-5.70136	6.03458e-11	6.22019e-09	ZAT8	Zinc finger protein ZAT8	NM_114477.2	Arabidopsis thaliana C2H2-type zinc finger family protein (AT3G46080), mRNA
AT4G19970	56.2651	-5.63367	0.00105479	0.010834		CONTAINS InterPro DOMAIN/s: Nucleotide-diphospho-sugar transferase, predicted (InterPro:IPR005069); BEST Arabidopsis thaliana protein match is: Nucleotide-diphospho-sugar transferase family protein (TAIR:AT5G44820.1); Ha.	NM_118115.3	Arabidopsis thaliana nucleotide-diphospho-sugar transferase family protein (AT4G19970), mRNA
AT3G60670	5.22925	-5.5872	0.00115346	0.0115454		At3g60670	NM_115931.3	Arabidopsis thaliana PLATZ transcription factor family protein (AT3G60670), mRNA
AT1G61480	5.16346	-5.58247	0.000613819	0.00721211		G-type lectin S-receptor-like serine/threonine-protein kinase At1g61480	NM_104829.3	Arabidopsis thaliana S-locus lectin protein kinase family protein (AT1G61480), mRNA
AT3G12230	5.16341	-5.57011	0.00103372	0.010639	SCPL14	Serine carboxypeptidase-like 14	NM_112059.2	Arabidopsis thaliana serine carboxypeptidase-like 14 (scpl14), partial mRNA
AT3G09270	440.209	-5.48636	1.11021e-37	2.26582e-34	GSTU8	Glutathione S-transferase U8	NM_111761.3	Arabidopsis thaliana glutathione S-transferase TAU 8 (GSTU8), mRNA
AT4G28556	34.7774	-5.47401	1.51289e-08	8.84714e-07	RIC7	CRIB domain-containing protein RIC7	NM_001341923.1	Arabidopsis thaliana PAK-box/P21-Rho-binding family protein (RIC7), mRNA
AT1G74140	4.71917	-5.4457	0.00281977	0.0224923	RBL17	Rhomboid-like protein 17, chloroplastic	NM_106074.2	Arabidopsis thaliana Rhomboid-related intramembrane serine protease family protein (AT1G74140), mRNA
AT5G39520	646.34	-5.42322	0.000931414	0.0098698		Uncharacterized protein At5g39520	NM_123314.4	Arabidopsis thaliana hypothetical protein (DUF1997) (AT5G39520), mRNA
AT1G48325	4.49966	-5.37234	0.00194132	0.0170337		At1g48325	NM_202260.3	Arabidopsis thaliana Expressed protein (AT1G48325), mRNA
AT2G21900	4.4549	-5.3643	0.0025509	0.020883	WRKY59	At2g21900	NM_179688.2	Arabidopsis thaliana WRKY DNA-binding protein 59 (WRKY59), mRNA
AT3G22560	46.3583	-5.34882	0.00240612	0.0200189		Acyl-CoA N-acyltransferases (NAT) superfamily protein	NM_113155.3	Arabidopsis thaliana Acyl-CoA N-acyltransferases (NAT) superfamily protein (AT3G22560), mRNA
AT1G08173	87.0207	-5.34779	1.07044e-15	2.57019e-13	-	NR_139385.1	Arabidopsis thaliana other RNA (AT1G08173), lncRNA
AT5G41610	4.37236	-5.33355	0.0018606	0.0165604	CHX18	Cation/H(+) antiporter 18	NM_123525.4	Arabidopsis thaliana cation/H+ exchanger 18 (CHX18), mRNA
AT3G57260	423.513	-5.32654	4.77263e-10	4.0755e-08	BGL2	Beta-1,3-glucanase 2	NM_115586.2	Arabidopsis thaliana beta-1,3-glucanase 2 (BGL2), mRNA
AT3G55485	4.24856	-5.29068	0.00422089	0.0300677	-	NR_143956.1	Arabidopsis thaliana other RNA (AT3G55485), ncRNA
AT1G43810	4.19238	-5.27687	0.00483875	0.0331278		unknown protein; Ha.	NM_103509.1	Arabidopsis thaliana hypothetical protein (AT1G43810), partial mRNA
AT1G24480	4.20464	-5.27136	0.00394976	0.0286972		F21J9.14	NM_102293.4	Arabidopsis thaliana S-adenosyl-L-methionine-dependent methyltransferases superfamily protein (AT1G24480), mRNA
AT1G17180	4.14847	-5.25623	0.00274623	0.0220313	GSTU25	Glutathione S-transferase U25	NM_101579.4	Arabidopsis thaliana glutathione S-transferase TAU 25 (GSTU25), mRNA
AT3G01175	82.558	-5.24879	4.43086e-13	6.32374e-11		Transmembrane protein	NM_001337327.1	Arabidopsis thaliana transmembrane protein (AT3G01175), mRNA
AT4G28420	4.03613	-5.22914	0.00551327	0.0364971		Probable aminotransferase TAT1	NM_118984.3	Arabidopsis thaliana Tyrosine transaminase family protein (AT4G28420), mRNA
AT1G73260	362.058	-5.22184	8.86617e-06	0.000237155	KTI1	Kunitz trypsin inhibitor 1	NM_105985.3	Arabidopsis thaliana kunitz trypsin inhibitor 1 (KTI1), mRNA
AT5G06655	3.93649	-5.19876	0.00371848	0.0274369	-	NR_142935.1	Arabidopsis thaliana other RNA (AT5G06655), lncRNA
AT3G14690	3.94262	-5.19524	0.00430098	0.030553	CYP72A15	Cytochrome P450, family 72, subfamily A, polypeptide 15	NM_112330.4	Arabidopsis thaliana cytochrome P450, family 72, subfamily A, polypeptide 15 (CYP72A15), mRNA
AT5G18350	59.0352	-5.18014	9.65686e-12	1.14063e-09		Disease resistance protein (TIR-NBS-LRR class) family	NM_121840.5	Arabidopsis thaliana Disease resistance protein (TIR-NBS-LRR class) family (AT5G18350), partial mRNA
AT4G04423	3.91142	-5.17298	0.00369436	0.0272984		unknown protein; Ha.	NM_148226.2	Arabidopsis thaliana hypothetical protein (AT4G04423), partial mRNA
AT5G07650	28.833	-5.14388	3.23803e-07	1.37106e-05		Actin-binding FH2 protein	NM_120847.3	Arabidopsis thaliana Actin-binding FH2 protein (AT5G07650), partial mRNA
AT4G10500	7864.17	-5.14112	5.47194e-14	9.38461e-12	DLO1	Protein DMR6-LIKE OXYGENASE 1	NM_117118.5	Arabidopsis thaliana 2-oxoglutarate (2OG) and Fe(II)-dependent oxygenase superfamily protein (AT4G10500), mRNA
AT3G57950	117.677	-5.10464	3.65267e-05	0.000773312		At3g57950	NM_115657.2	Arabidopsis thaliana cotton fiber protein (AT3G57950), mRNA
AT2G02580	14.0676	-5.06556	0.000124612	0.00207948	CYP71B9	At2g02580	NM_126314.3	Arabidopsis thaliana cytochrome P450, family 71, subfamily B, polypeptide 9 (CYP71B9), mRNA
AT5G05205	3.55016	-5.04637	0.00744221	0.0454621	-	NR_142818.1	Arabidopsis thaliana other RNA (AT5G05205), lncRNA
AT4G03015	3.57558	-5.04055	0.00602686	0.0389988	-	NR_144004.1	Arabidopsis thaliana uncharacterized misc_RNA (AT4G03015), miscRNA
AT1G67148	3.49614	-5.01213	0.00673335	0.0422875		Putative uncharacterized protein	NM_001084311.2	Arabidopsis thaliana hypothetical protein (AT1G67148), mRNA
AT2G30770	520.772	-5.00836	7.03641e-23	3.88125e-20	CYP71A13	Indoleacetaldoxime dehydratase	NM_128630.3	Arabidopsis thaliana cytochrome P450 family 71 polypeptide (CYP71A13), partial mRNA
AT3G23635	25.2151	-5.00295	2.1594e-06	7.13124e-05	RTFL13	ROTUNDIFOLIA like 13	NM_001338652.1	Arabidopsis thaliana ROTUNDIFOLIA like 13 (RTFL13), mRNA
AT5G46960	13.3143	-4.9755	0.000357938	0.00480919	PMEI12	Pectinesterase inhibitor 12	NM_124067.2	Arabidopsis thaliana Plant invertase/pectin methylesterase inhibitor superfamily protein (AT5G46960), mRNA
AT1G52900	3.36884	-4.96274	0.00691293	0.0431456		Toll-Interleukin-Resistance (TIR) domain family protein	NM_104168.2	Arabidopsis thaliana Toll-Interleukin-Resistance (TIR) domain family protein (AT1G52900), partial mRNA
AT5G00585	12.3232	-4.96262	0.000148135	0.00238996	-	NR_144191.1	Arabidopsis thaliana uncharacterized misc_RNA (AT5G00585), miscRNA
AT4G39404	31.4952	-4.95512	1.04935e-07	4.98052e-06	-	NR_144118.1	Arabidopsis thaliana other RNA (AT4G39404), ncRNA
AT4G18870	6.67119	-4.94433	0.00171057	0.0155714		E2F/DP family winged-helix DNA-binding domain-containing protein	NM_118003.3	Arabidopsis thaliana E2F/DP family winged-helix DNA-binding domain-containing protein (AT4G18870), mRNA
AT5G39390	3.30738	-4.93726	0.00668309	0.0421185		Leucine-rich repeat protein kinase family protein	NM_123301.1	Arabidopsis thaliana Leucine-rich repeat protein kinase family protein (AT5G39390), partial mRNA
AT2G02340	11.9789	-4.91908	0.000122233	0.00204808	PP2B8	Putative F-box protein PP2-B8	NM_126291.2	Arabidopsis thaliana phloem protein 2-B8 (PP2-B8), partial mRNA
AT3G61930	11.1552	-4.81985	0.00153091	0.0142909		Uncharacterized protein At3g61930	NM_116058.4	Arabidopsis thaliana hypothetical protein (AT3G61930), mRNA
AT4G25000	1732.03	-4.79486	4.79667e-42	1.3985e-38	AMY1	Alpha-amylase 1	NM_118632.3	Arabidopsis thaliana alpha-amylase-like protein (AMY1), mRNA
AT5G35920	5.97275	-4.77947	0.00296893	0.023287	CYP79A4P	Cytochrome P450-like	NM_122983.1	Arabidopsis thaliana cytochrome P450, family 79, subfamily A, polypeptide 4 pseudogene (CYP79A4P), partial mRNA
AT2G04450	9257.49	-4.74033	2.6399e-39	6.73471e-36	NUDT6	Nudix hydrolase 6	NM_126478.4	Arabidopsis thaliana nudix hydrolase homolog 6 (NUDT6), mRNA
AT1G10540	10.4774	-4.72563	0.00138771	0.0132966	NAT8	Nucleobase-ascorbate transporter 8	NM_100929.5	Arabidopsis thaliana nucleobase-ascorbate transporter 8 (NAT8), mRNA
AT2G33080	208.869	-4.72281	4.07443e-19	1.45886e-16	AtRLP28		NM_128868.2	Arabidopsis thaliana receptor like protein 28 (RLP28), mRNA
AT3G09960	130.357	-4.65577	2.03036e-18	6.79307e-16		Calcineurin-like metallo-phosphoesterase superfamily protein	NM_111831.5	Arabidopsis thaliana Calcineurin-like metallo-phosphoesterase superfamily protein (AT3G09960), mRNA
AT5G52390	262.002	-4.65331	1.80829e-22	8.96947e-20		PAR1 protein	NM_124618.3	Arabidopsis thaliana PAR1 protein (AT5G52390), mRNA
AT4G13890	82.1014	-4.64921	3.07571e-15	6.97468e-13	SHM5	Serine hydroxymethyltransferase 5	NM_117463.3	Arabidopsis thaliana Pyridoxal phosphate (PLP)-dependent transferases superfamily protein (EDA36), mRNA
AT1G53620	110.743	-4.63764	1.73302e-22	8.84229e-20		Transmembrane protein	NM_104240.3	Arabidopsis thaliana transmembrane protein (AT1G53620), mRNA
AT5G40000	9.71894	-4.6134	0.00083893	0.00908315		AAA-ATPase At5g40000	NM_123363.2	Arabidopsis thaliana P-loop containing nucleoside triphosphate hydrolases superfamily protein (AT5G40000), mRNA
AT4G25845	58.683	-4.60804	9.17033e-13	1.24772e-10		Oxysterol-binding 4B-like protein	NM_001036642.2	Arabidopsis thaliana oxysterol-binding 4B-like protein (AT4G25845), mRNA
AT5G63225	38.7656	-4.58074	9.72368e-07	3.60165e-05		At5g63230	NM_001085319.2	Arabidopsis thaliana Carbohydrate-binding X8 domain superfamily protein (AT5G63225), mRNA
AT1G17020	247.692	-4.57983	5.57104e-15	1.19684e-12	SRG1	Protein SRG1	NM_101562.4	Arabidopsis thaliana senescence-related gene 1 (SRG1), mRNA
AT5G51465	1550.9	-4.56675	5.93842e-29	5.26944e-26			NM_001344939.1	Arabidopsis thaliana hypothetical protein (AT5G51465), mRNA
AT5G38350	52.5482	-4.56063	3.95542e-11	4.2265e-09		Disease resistance protein (NBS-LRR class) family	NM_123196.2	Arabidopsis thaliana Disease resistance protein (NBS-LRR class) family (AT5G38350), partial mRNA
AT1G13340	3706.56	-4.55641	2.74098e-44	9.32344e-41		Regulator of Vps4 activity in the MVB pathway protein	NM_101205.3	Arabidopsis thaliana Regulator of Vps4 activity in the MVB pathway protein (AT1G13340), mRNA
AT1G32350	18.3353	-4.52677	2.13291e-05	0.000492427	AOX3	AOX1D	NM_102968.3	Arabidopsis thaliana alternative oxidase 1D (AOX1D), mRNA
AT5G58860	9.52315	-4.47493	0.000992766	0.0103374	CYP86A1	Cytochrome P450 86A1	NM_125276.3	Arabidopsis thaliana cytochrome P450, family 86, subfamily A, polypeptide 1 (CYP86A1), mRNA
AT4G12490	661.848	-4.41676	0.000250064	0.00360421		pEARLI1-like lipid transfer protein 2	NM_117319.2	Arabidopsis thaliana Bifunctional inhibitor/lipid-transfer protein/seed storage 2S albumin superfamily protein (AT4G12490), mRNA
AT2G45220	349.757	-4.39871	2.26426e-06	7.404e-05	PME17	Probable pectinesterase/pectinesterase inhibitor 17	NM_130085.4	Arabidopsis thaliana Plant invertase/pectin methylesterase inhibitor superfamily (AT2G45220), mRNA
AT1G75040	126550	-4.3872	1.99521e-28	1.62881e-25	PR5	Pathogenesis-related protein 5	NM_106161.3	Arabidopsis thaliana pathogenesis-related protein 5 (PR5), mRNA
AT1G53100	162.335	-4.37743	3.85579e-21	1.78847e-18		At1g53100	NM_104189.3	Arabidopsis thaliana Core-2/I-branching beta-1,6-N-acetylglucosaminyltransferase family protein (AT1G53100), mRNA
AT3G45130	8.70619	-4.34211	0.00119011	0.011831	LAS1	Terpene cyclase/mutase family member	NM_114382.5	Arabidopsis thaliana lanosterol synthase 1 (LAS1), mRNA
AT5G52730	85.0146	-4.32583	4.66503e-13	6.61171e-11	HIPP11	Heavy metal-associated isoprenylated plant protein 11	NM_124651.2	Arabidopsis thaliana Copper transport protein family (AT5G52730), mRNA
AT5G17760	678.522	-4.29911	2.82006e-32	3.38557e-29		AAA-ATPase At5g17760	NM_180510.2	Arabidopsis thaliana P-loop containing nucleoside triphosphate hydrolases superfamily protein (AT5G17760), mRNA
AT1G78290	451.007	-4.29193	1.0787e-29	1.04834e-26	SRK2C	SRK2C	NM_202441.3	Arabidopsis thaliana Protein kinase superfamily protein (SNRK2-8), mRNA
AT5G57785	73.0173	-4.28129	1.84074e-13	2.88982e-11		At5g57785	NM_001345273.1	Arabidopsis thaliana hypothetical protein (AT5G57785), mRNA
AT5G38900	436.517	-4.27059	1.73121e-26	1.21835e-23		Thioredoxin superfamily protein	NM_123252.3	Arabidopsis thaliana Thioredoxin superfamily protein (AT5G38900), mRNA
AT3G18250	788.309	-4.25293	1.81111e-23	1.08715e-20		Putative membrane lipoprotein	NM_112709.3	Arabidopsis thaliana Putative membrane lipoprotein (AT3G18250), mRNA
AT4G14630	108.333	-4.25281	6.42189e-14	1.0922e-11	GLP9	At4g14630	NM_117545.4	Arabidopsis thaliana germin-like protein 9 (GLP9), mRNA
AT5G13080	87.4867	-4.19929	1.60182e-09	1.21079e-07	WRKY75	WRKY75	NM_121311.5	Arabidopsis thaliana WRKY DNA-binding protein 75 (WRKY75), mRNA
AT3G24900	75.2255	-4.19389	9.13282e-15	1.75841e-12	AtRLP39	Receptor like protein 39	NM_113402.1	Arabidopsis thaliana receptor like protein 39 (RLP39), partial mRNA
AT4G21830	7.78206	-4.14824	0.00400331	0.0289761	MSRB7	Peptide methionine sulfoxide reductase B7	NM_118303.4	Arabidopsis thaliana methionine sulfoxide reductase B7 (MSRB7), mRNA
AT4G03540	7.04427	-4.13432	0.00464386	0.0321822		CASP-like protein	NM_116592.2	Arabidopsis thaliana Uncharacterized protein family (UPF0497) (AT4G03540), mRNA
AT1G43910	1794.01	-4.13309	7.87384e-19	2.77064e-16		AAA-ATPase At1g43910	NM_103518.4	Arabidopsis thaliana P-loop containing nucleoside triphosphate hydrolases superfamily protein (AT1G43910), mRNA
AT5G48400	14.0273	-4.1315	0.000667199	0.00765853	GLR1.2	Glutamate receptor 1.2	NM_180824.2	Arabidopsis thaliana Glutamate receptor family protein (ATGLR1.2), mRNA
AT3G46090	2269.62	-4.12699	6.47561e-09	4.26325e-07	ZAT7	ZAT7	NM_114478.4	Arabidopsis thaliana C2H2 and C2HC zinc fingers superfamily protein (ZAT7), mRNA
AT3G47480	5779.08	-4.10836	1.21081e-22	6.33628e-20	CML47	Probable calcium-binding protein CML47	NM_114616.3	Arabidopsis thaliana Calcium-binding EF-hand family protein (AT3G47480), mRNA
AT2G41250	9156.95	-4.09953	3.13738e-33	4.57363e-30		Haloacid dehalogenase-like hydrolase (HAD) superfamily protein	NM_129690.4	Arabidopsis thaliana Haloacid dehalogenase-like hydrolase (HAD) superfamily protein (AT2G41250), mRNA
AT1G03660	28.7514	-4.09535	8.42984e-08	4.12577e-06		Ankyrin-repeat containing protein	NM_001331436.1	Arabidopsis thaliana Ankyrin-repeat containing protein (AT1G03660), mRNA
AT1G74080	6.89089	-4.09214	0.00703715	0.0437336	MYB122	Transcription factor MYB122	NM_106068.3	Arabidopsis thaliana myb domain protein 122 (MYB122), mRNA
AT5G14160	7.00008	-4.05714	0.00341741	0.0258166		Putative F-box protein At5g14160	NM_121420.1	Arabidopsis thaliana F-box family protein (AT5G14160), partial mRNA
AT1G60470	13.7534	-4.02009	0.000197699	0.00299765	GOLS4	Galactinol synthase 4	NM_104734.4	Arabidopsis thaliana galactinol synthase 4 (GolS4), mRNA
AT1G30850	26.4291	-3.99855	2.59164e-05	0.000583163	RSH4	Root hair specific 4	NM_102822.3	Arabidopsis thaliana root hair specific 4 (RSH4), mRNA
AT1G27890	6.35448	-3.97123	0.00586378	0.038137	CAF1-4	Putative CCR4-associated factor 1 homolog 4	NM_102554.2	Arabidopsis thaliana Polynucleotidyl transferase, ribonuclease H-like superfamily protein (AT1G27890), partial mRNA
AT3G49130	12.6165	-3.96677	0.00114414	0.0114915		SWAP (Suppressor-of-White-APricot)/surp RNA-binding domain-containing protein	NM_114772.1	Arabidopsis thaliana SWAP (Suppressor-of-White-APricot)/surp RNA-binding domain-containing protein (AT3G49130), partial mRNA
AT1G75945	32.4477	-3.9511	1.19589e-05	0.000306619			NM_001334702.1	Arabidopsis thaliana hypothetical protein (AT1G75945), mRNA
AT1G01680	1464.62	-3.92419	2.82051e-34	4.42798e-31	PUB54	U-box domain-containing protein 54	NM_100050.4	Arabidopsis thaliana plant U-box 54 (PUB54), mRNA
AT3G13100	85.5983	-3.91227	2.36289e-11	2.57883e-09	ABCC7	ABC transporter C family member 7	NM_112149.4	Arabidopsis thaliana multidrug resistance-associated protein 7 (ABCC7), mRNA
AT1G71390	21.0699	-3.89626	2.47734e-06	7.97292e-05	AtRLP11	receptor like protein 11	NM_105808.2	Arabidopsis thaliana receptor like protein 11 (RLP11), partial mRNA
AT4G21840	535.357	-3.88526	1.11966e-22	6.01346e-20	MSRB8	MSRB8	NM_118304.5	Arabidopsis thaliana methionine sulfoxide reductase B8 (MSRB8), mRNA
AT1G69930	97.9696	-3.87405	5.57076e-12	6.808e-10	GSTU11	Glutathione S-transferase U11	NM_105661.5	Arabidopsis thaliana glutathione S-transferase TAU 11 (GSTU11), mRNA
AT3G17690	52.5079	-3.86585	1.95072e-09	1.44772e-07	CNGC19	Putative cyclic nucleotide-gated ion channel 19	NM_112650.4	Arabidopsis thaliana cyclic nucleotide gated channel 19 (CNGC19), mRNA
AT4G09215	18.171	-3.8509	7.44922e-06	0.000204343	-	NR_144100.1	Arabidopsis thaliana uncharacterized misc_RNA (AT4G09215), miscRNA
AT2G25440	81.851	-3.83205	3.73622e-11	4.01329e-09	AtRLP20	Receptor-like protein 20	NM_128101.1	Arabidopsis thaliana receptor like protein 20 (RLP20), partial mRNA
AT4G28390	2318.38	-3.82462	1.21337e-26	9.17175e-24	AAC3	ADP,ATP carrier protein 3, mitochondrial	NM_118980.4	Arabidopsis thaliana ADP/ATP carrier 3 (AAC3), mRNA
AT5G66890	17.2356	-3.82197	1.06765e-05	0.000278283		Probable disease resistance protein At5g66890	NM_126088.2	Arabidopsis thaliana Leucine-rich repeat (LRR) family protein (AT5G66890), partial mRNA
AT4G04500	227.571	-3.81372	7.42594e-20	2.91454e-17	CRK37	Cysteine-rich receptor-like protein kinase 37	NM_116688.3	Arabidopsis thaliana cysteine-rich RLK (RECEPTOR-like protein kinase) 37 (CRK37), mRNA
AT4G37150	352.304	-3.80931	8.61423e-15	1.69046e-12	MES9	MES9	NM_119878.5	Arabidopsis thaliana methyl esterase 9 (MES9), mRNA
AT1G47890	172.977	-3.79948	6.91082e-15	1.40354e-12	AtRLP7		NM_103687.2	Arabidopsis thaliana receptor like protein 7 (RLP7), partial mRNA
AT1G02470	102.489	-3.77835	1.13617e-09	8.78397e-08		Polyketide cyclase/dehydrase and lipid transport superfamily protein	NM_100128.5	Arabidopsis thaliana Polyketide cyclase/dehydrase and lipid transport superfamily protein (AT1G02470), mRNA
AT1G17615	28.4068	-3.77445	1.6614e-07	7.58558e-06		Disease resistance protein (TIR-NBS class)	NM_101624.2	Arabidopsis thaliana Disease resistance protein (TIR-NBS class) (AT1G17615), mRNA
AT5G52770	27.4755	-3.75901	9.49674e-07	3.52484e-05		Copper transport protein family	NM_124655.1	Arabidopsis thaliana Copper transport protein family (AT5G52770), partial mRNA
AT1G57560	78.9118	-3.75317	6.19095e-10	5.22112e-08	AtMYB50	At1g57560	NM_104552.2	Arabidopsis thaliana myb domain protein 50 (MYB50), mRNA
AT2G38340	59.8585	-3.74894	3.89027e-09	2.65234e-07	DREB2E	Dehydration-responsive element-binding protein 2E	NM_001336696.1	Arabidopsis thaliana Integrase-type DNA-binding superfamily protein (DREB19), mRNA
AT5G05995	24.1794	-3.74543	0.000109687	0.00188276	-	NR_142881.1	Arabidopsis thaliana other RNA (AT5G05995), lncRNA
AT5G39670	4195.63	-3.74477	5.11322e-21	2.31902e-18	CML46	Probable calcium-binding protein CML46	NM_123329.2	Arabidopsis thaliana Calcium-binding EF-hand family protein (AT5G39670), mRNA
AT4G12480	621.815	-3.74182	0.00100601	0.010438	EARLI1	PEARLI 1	NM_117318.3	Arabidopsis thaliana Bifunctional inhibitor/lipid-transfer protein/seed storage 2S albumin superfamily protein (EARLI1), mRNA
AT2G26480	61.3579	-3.73602	1.50939e-07	6.97743e-06	UGT76D1	UDP-glycosyltransferase 76D1	NM_128205.3	Arabidopsis thaliana UDP-glucosyl transferase 76D1 (UGT76D1), mRNA
AT1G21310	7429.86	-3.73372	2.08177e-23	1.21391e-20	EXT3	Extensin-3	NM_101983.4	Arabidopsis thaliana extensin 3 (EXT3), mRNA
AT5G11920	18.23	-3.72978	0.000645488	0.00747125	CWINV6	Beta-fructofuranosidase, insoluble isoenzyme CWINV6	NM_121230.3	Arabidopsis thaliana 6-&1-fructan exohydrolase (cwINV6), mRNA
AT3G53150	252.437	-3.72189	8.83024e-13	1.21781e-10	UGT73D1	UDP-glucosyl transferase 73D1	NM_115175.2	Arabidopsis thaliana UDP-glucosyl transferase 73D1 (UGT73D1), mRNA
AT2G13760	10.9669	-3.70727	0.00098871	0.0103163		No-apical-meristem-associated carboxy-terminal domain protein	NM_126952.2	Arabidopsis thaliana no-apical-meristem-associated carboxy-terminal domain protein (AT2G13760), partial mRNA
AT2G29470	32.9277	-3.69612	2.40235e-05	0.000545986	GSTU3	Glutathione S-transferase U3	NM_128501.4	Arabidopsis thaliana glutathione S-transferase tau 3 (GSTU3), mRNA
AT5G25260	2084.8	-3.69367	5.35583e-29	4.9685e-26	FLOT2	Flotillin-like protein 2	NM_122435.5	Arabidopsis thaliana SPFH/Band 7/PHB domain-containing membrane-associated protein family (AT5G25260), mRNA
AT3G30720	124.835	-3.67804	1.51116e-18	5.1402e-16	QQS	Protein QQS	NM_113975.5	Arabidopsis thaliana qua-quine starch (QQS), mRNA
AT1G65610	350.484	-3.67691	3.34175e-13	4.94216e-11	KOR2	Endoglucanase 7	NM_105234.3	Arabidopsis thaliana Six-hairpin glycosidases superfamily protein (KOR2), mRNA
AT3G14280	2078.42	-3.62742	1.84584e-22	8.96947e-20		At3g14280	NM_112286.5	Arabidopsis thaliana LL-diaminopimelate aminotransferase (AT3G14280), mRNA
AT1G76530	13.0737	-3.62233	9.5968e-05	0.00167689	PILS4	Protein PIN-LIKES 4	NM_001334732.1	Arabidopsis thaliana Auxin efflux carrier family protein (AT1G76530), partial mRNA
AT1G30220	162.109	-3.6203	2.54656e-21	1.20867e-18	INT2	Probable inositol transporter 2	NM_102761.4	Arabidopsis thaliana inositol transporter 2 (INT2), mRNA
AT3G48850	284.227	-3.61517	4.22146e-16	1.10456e-13	MPT2	Mitochondrial phosphate carrier protein 2, mitochondrial	NM_114744.4	Arabidopsis thaliana phosphate transporter 3;2 (PHT3;2), mRNA
AT2G45760	265.851	-3.61051	3.11992e-20	1.32655e-17	BAP2	BON1-associated protein 2	NM_130139.3	Arabidopsis thaliana BON association protein 2 (BAP2), mRNA
AT3G52742	9.79247	-3.59189	0.00277533	0.0222124	-	NR_143952.1	Arabidopsis thaliana other RNA (AT3G52742), ncRNA
AT2G06065	26.9965	-3.59041	3.43219e-06	0.000105972	-	NR_140122.1	Arabidopsis thaliana other RNA (AT2G06065), lncRNA
AT3G60966	195.702	-3.58066	9.77418e-14	1.59585e-11		RING/U-box superfamily protein	NM_001035830.3	Arabidopsis thaliana RING/U-box superfamily protein (AT3G60966), mRNA
AT3G03640	8962.03	-3.57807	3.44997e-45	1.76026e-41	BGLU25	Probable inactive beta-glucosidase 25	NM_111235.4	Arabidopsis thaliana beta glucosidase 25 (BGLU25), mRNA
AT1G53540	29.4863	-3.57077	1.54931e-06	5.4051e-05	HSP17.6C	17.6 kDa class I heat shock protein 3	NM_104232.4	Arabidopsis thaliana HSP20-like chaperones superfamily protein (AT1G53540), mRNA
AT5G10380	38777.4	-3.55074	4.71257e-33	6.01118e-30	ATL55	E3 ubiquitin-protein ligase RING1	NM_121076.3	Arabidopsis thaliana RING/U-box superfamily protein (RING1), mRNA
AT2G37870	736.075	-3.54048	1.14713e-13	1.84344e-11		Bifunctional inhibitor/lipid-transfer protein/seed storage 2S albumin superfamily protein	NM_129343.2	Arabidopsis thaliana Bifunctional inhibitor/lipid-transfer protein/seed storage 2S albumin superfamily protein (AT2G37870), mRNA
AT5G50915	19.4241	-3.52471	1.23795e-05	0.000315817	BHLH137	Transcription factor bHLH137	NM_180832.3	Arabidopsis thaliana basic helix-loop-helix (bHLH) DNA-binding superfamily protein (AT5G50915), mRNA
AT3G22600	1273.05	-3.52293	1.54356e-19	5.8338e-17		AT3g22600/F16J14_17	NM_113159.4	Arabidopsis thaliana Bifunctional inhibitor/lipid-transfer protein/seed storage 2S albumin superfamily protein (AT3G22600), mRNA
AT1G04980	2767.08	-3.50879	2.53381e-28	1.98895e-25	PDIL2-2	Protein disulfide-isomerase like 2-2	NM_100376.5	Arabidopsis thaliana PDI-like 2-2 (PDIL2-2), mRNA
AT2G39530	14.373	-3.4942	0.000118083	0.00199664		CASP-like protein 4D1	NM_129511.3	Arabidopsis thaliana Uncharacterized protein family (UPF0497) (AT2G39530), mRNA
AT3G26440	45.4997	-3.48869	6.69894e-07	2.59921e-05		Transmembrane protein, putative (DUF707)	NM_113551.4	Arabidopsis thaliana transmembrane protein, putative (DUF707) (AT3G26440), mRNA
AT4G05030	18.7313	-3.46398	7.6753e-05	0.00140237		AT4g05030 protein	NM_116742.2	Arabidopsis thaliana Copper transport protein family (AT4G05030), partial mRNA
AT4G22960	14.567	-3.46256	0.00016891	0.00264424		Protein of unknown function (DUF544)	NM_118425.3	Arabidopsis thaliana FAM63A-like protein (DUF544) (AT4G22960), mRNA
AT2G28110	512.93	-3.45434	2.67304e-19	9.91893e-17	IRX7	Glycosyltransferase (Fragment)	NM_179782.4	Arabidopsis thaliana Exostosin family protein (FRA8), mRNA
AT3G25010	458.192	-3.45317	1.38137e-26	1.00687e-23	AtRLP41	Receptor like protein 41	NM_113405.2	Arabidopsis thaliana receptor like protein 41 (RLP41), partial mRNA
AT2G14620	80.729	-3.44224	6.78071e-07	2.61602e-05	XTH10	Probable xyloglucan endotransglucosylase/hydrolase protein 10	NM_127026.4	Arabidopsis thaliana xyloglucan endotransglucosylase/hydrolase 10 (XTH10), mRNA
AT5G11930	173.583	-3.4172	6.689e-15	1.37895e-12	GRXC10	Glutaredoxin-C10	NM_121231.3	Arabidopsis thaliana Thioredoxin superfamily protein (AT5G11930), mRNA
AT5G18270	9.67466	-3.37717	0.00594469	0.0385649	ANAC087	NAC domain-containing protein 87	NM_203071.1	Arabidopsis thaliana NAC domain containing protein 87 (ANAC087), mRNA
AT5G52720	12.8133	-3.3716	0.001735	0.0157237		Copper transport protein family	NM_124650.3	Arabidopsis thaliana Copper transport protein family (AT5G52720), mRNA
AT1G29640	44.3054	-3.37085	5.74392e-06	0.000163497		At1g29640	NM_102704.3	Arabidopsis thaliana senescence regulator (Protein of unknown function, DUF584) (AT1G29640), mRNA
AT1G02430	33.6772	-3.36971	1.04931e-05	0.000274206	ATARFD1B	ADP-ribosylation factor D1B	NM_100124.5	Arabidopsis thaliana ADP-ribosylation factor D1B (ARFD1B), mRNA
AT5G40990	8.94913	-3.36047	0.00223666	0.0189884	GLIP1	GDSL esterase/lipase 1	NM_123464.2	Arabidopsis thaliana GDSL lipase 1 (GLIP1), mRNA
AT2G47245	15.4806	-3.34369	0.000323606	0.00444406		Long chain acyl-CoA synthetase	NM_001337256.1	Arabidopsis thaliana long chain acyl-CoA synthetase (AT2G47245), partial mRNA
AT5G41400	1501.71	-3.31708	3.17276e-19	1.1563e-16		Putative RING zinc finger protein	NM_123505.4	Arabidopsis thaliana RING/U-box superfamily protein (AT5G41400), mRNA
AT5G64000	1031.2	-3.31431	6.66859e-29	5.6708e-26	SAL2	SAL2 phosphatase	NM_125796.5	Arabidopsis thaliana Inositol monophosphatase family protein (SAL2), mRNA
AT3G60970	47.1083	-3.29462	4.58323e-08	2.38434e-06	ABCC15	Putative ABC transporter C family member 15	NM_115961.3	Arabidopsis thaliana multidrug resistance-associated protein 15 (ABCC15), mRNA
AT5G44460	109.69	-3.28934	7.41359e-12	9.00619e-10	CML43	Probable calcium-binding protein CML43	NM_123813.4	Arabidopsis thaliana calmodulin like 43 (CML43), mRNA
AT3G45330	127.175	-3.28841	3.35734e-12	4.28249e-10	LECRK11	Putative L-type lectin-domain containing receptor kinase I.1	NM_114402.2	Arabidopsis thaliana Concanavalin A-like lectin protein kinase family protein (AT3G45330), mRNA
AT5G26690	2224.6	-3.28069	4.1229e-20	1.71723e-17	HIPP02	Heavy metal-associated isoprenylated plant protein 2	NM_180545.2	Arabidopsis thaliana Heavy metal transport/detoxification superfamily protein (AT5G26690), mRNA
AT5G10760	62592.5	-3.28045	4.50913e-23	2.5563e-20	AED1	Aspartyl protease AED1	NM_121114.4	Arabidopsis thaliana Eukaryotic aspartyl protease family protein (AT5G10760), mRNA
AT3G45410	119.897	-3.2779	6.72471e-08	3.36384e-06	LECRK13	L-type lectin-domain containing receptor kinase I.3	NM_114410.3	Arabidopsis thaliana Concanavalin A-like lectin protein kinase family protein (AT3G45410), mRNA
AT2G37750	101.329	-3.2733	4.25563e-08	2.24427e-06		Expressed protein	NM_129331.3	Arabidopsis thaliana hypothetical protein (AT2G37750), mRNA
AT1G04600	832.575	-3.26856	1.9092e-30	2.05079e-27	XI-A	Myosin-7	NM_100339.2	Arabidopsis thaliana myosin XI A (XIA), mRNA
AT5G55410	7.97143	-3.24865	0.00441125	0.0310874		Bifunctional inhibitor/lipid-transfer protein/seed storage 2S albumin superfamily protein	NM_124923.4	Arabidopsis thaliana Bifunctional inhibitor/lipid-transfer protein/seed storage 2S albumin superfamily protein (AT5G55410), mRNA
AT3G60120	11.8083	-3.23662	0.00119501	0.0118681	BGLU27	Beta-glucosidase 27	NM_115875.5	Arabidopsis thaliana beta glucosidase 27 (BGLU27), mRNA
AT3G61198	190.141	-3.2231	4.0233e-13	5.82351e-11	-	NR_143962.1	Arabidopsis thaliana other RNA (AT3G61198), ncRNA
AT2G25000	300.961	-3.22182	2.95564e-11	3.2086e-09	WRKY60	Probable WRKY transcription factor 60	NM_128058.4	Arabidopsis thaliana WRKY DNA-binding protein 60 (WRKY60), mRNA
AT5G61490	125.62	-3.20113	5.0558e-15	1.0977e-12		Transmembrane protein	NM_125542.2	Arabidopsis thaliana transmembrane protein (AT5G61490), mRNA
AT5G13320	123.858	-3.20047	1.77965e-11	2.00668e-09	PBS3	Auxin-responsive GH3 family protein	NM_121335.4	Arabidopsis thaliana Auxin-responsive GH3 family protein (PBS3), mRNA
AT5G26170	1294.27	-3.18702	7.4668e-24	4.61787e-21	WRKY50	Probable WRKY transcription factor 50	NM_122518.3	Arabidopsis thaliana WRKY DNA-binding protein 50 (WRKY50), mRNA
AT3G47210	29.0223	-3.18012	9.89592e-07	3.64559e-05		AT3g47210/F13I12_260	NM_114588.3	Arabidopsis thaliana hypothetical protein (DUF247) (AT3G47210), mRNA
AT2G34500	35.5135	-3.17535	8.70608e-06	0.000233793	CYP710A1	CYP710A1	NM_129002.3	Arabidopsis thaliana cytochrome P450, family 710, subfamily A, polypeptide 1 (CYP710A1), mRNA
AT1G07900	384.182	-3.17374	2.16032e-11	2.38324e-09	LBD1	LBD1	NM_100664.5	Arabidopsis thaliana LOB domain-containing protein 1 (LBD1), mRNA
AT3G53230	1723.28	-3.15043	3.66673e-33	4.98896e-30	CDC48D	Cell division control protein 48 homolog D	NM_115183.4	Arabidopsis thaliana ATPase, AAA-type, CDC48 protein (AtCDC48B), mRNA
AT2G41190	93.4498	-3.12826	2.42961e-10	2.21366e-08	AVT1A	Amino acid transporter AVT1A	NM_129684.3	Arabidopsis thaliana Transmembrane amino acid transporter family protein (AT2G41190), mRNA
AT1G74590	684.354	-3.10865	1.11168e-15	2.63818e-13	GSTU10	Glutathione S-transferase U10	NM_106118.3	Arabidopsis thaliana glutathione S-transferase TAU 10 (GSTU10), mRNA
AT2G46680	541.642	-3.10419	6.5771e-17	1.9176e-14	ATHB-7	Homeobox-leucine zipper protein ATHB-7	NM_130233.5	Arabidopsis thaliana homeobox 7 (HB-7), mRNA
AT1G65970	77.6165	-3.10313	1.00103e-07	4.77337e-06	PRXIIC	TPX2	NM_105269.4	Arabidopsis thaliana thioredoxin-dependent peroxidase 2 (TPX2), mRNA
AT5G09290	863.425	-3.1018	5.25176e-20	2.10163e-17	SAL4	3'(2'),5'-bisphosphate nucleotidase-like protein	NM_120965.6	Arabidopsis thaliana Inositol monophosphatase family protein (AT5G09290), mRNA
AT5G53820	24.2853	-3.09141	0.000420989	0.00543107		ABA-inducible protein-like	NM_124761.2	Arabidopsis thaliana Late embryogenesis abundant protein (LEA) family protein (AT5G53820), mRNA
AT3G44480	20.1779	-3.09086	1.70098e-05	0.000410346	RPP1	Disease resistance protein (TIR-NBS-LRR class) family	NM_114316.3	Arabidopsis thaliana Disease resistance protein (TIR-NBS-LRR class) family (RPP1), mRNA
AT5G45440	57.7692	-3.08779	9.55485e-09	6.00015e-07		Probable disease resistance protein At5g45440	NM_123912.3	Arabidopsis thaliana P-loop containing nucleoside triphosphate hydrolases superfamily protein (AT5G45440), mRNA
AT5G05340	171.532	-3.08757	0.00119762	0.0118742	PER52	Peroxidase 52	NM_120616.3	Arabidopsis thaliana Peroxidase superfamily protein (PRX52), mRNA
AT4G33550	212.71	-3.05998	3.04465e-10	2.73737e-08		At4g33550	NM_119510.3	Arabidopsis thaliana Bifunctional inhibitor/lipid-transfer protein/seed storage 2S albumin superfamily protein (AT4G33550), mRNA
AT3G21080	304.017	-3.0572	1.0485e-10	1.01899e-08		ABC transporter-like protein	NM_113002.3	Arabidopsis thaliana ABC transporter-like protein (AT3G21080), mRNA
AT2G18660	9934.98	-3.04145	7.31646e-18	2.40841e-15	EGC2	EG45-like domain containing protein 2	NM_179648.2	Arabidopsis thaliana plant natriuretic peptide A (PNP-A), mRNA
AT4G23150	2489.91	-3.03619	3.56406e-31	4.04105e-28	CRK7	Cysteine-rich receptor-like protein kinase 7	NM_118444.3	Arabidopsis thaliana cysteine-rich RLK (RECEPTOR-like protein kinase) 7 (CRK7), mRNA
AT1G45145	18466.7	-3.03598	3.20946e-14	5.64672e-12	TRX5	Thioredoxin H5	NM_103588.5	Arabidopsis thaliana thioredoxin H-type 5 (TRX5), mRNA
AT5G17330	391.197	-3.0344	9.4545e-14	1.5561e-11	GAD1	Glutamate decarboxylase 1	NM_121739.4	Arabidopsis thaliana glutamate decarboxylase (GAD), mRNA
AT3G23570	22.4622	-3.02574	9.33967e-05	0.00164322		Alpha/beta-Hydrolases superfamily protein	NM_113260.4	Arabidopsis thaliana alpha/beta-Hydrolases superfamily protein (AT3G23570), mRNA
AT3G13435	58.6521	-2.99072	1.23921e-06	4.44483e-05		At3g13435	NM_180246.4	Arabidopsis thaliana transmembrane protein (AT3G13435), mRNA
AT2G29350	28.6645	-2.98008	0.000411843	0.00534594	SAG13	SAG13	NM_201829.2	Arabidopsis thaliana senescence-associated gene 13 (SAG13), mRNA
AT1G60970	17.0787	-2.97436	0.000115545	0.00195861		Coatomer subunit zeta-1	NM_104777.4	Arabidopsis thaliana SNARE-like superfamily protein (AT1G60970), mRNA
AT4G18980	87.3334	-2.97238	2.33723e-09	1.71585e-07	AtS40-3	AtS40-3	NM_118016.4	Arabidopsis thaliana AtS40-3 (AtS40-3), mRNA
AT3G53980	55.5438	-2.95641	0.000242765	0.0035264		At3g53980	NM_180369.3	Arabidopsis thaliana Bifunctional inhibitor/lipid-transfer protein/seed storage 2S albumin superfamily protein (AT3G53980), mRNA
AT5G14490	10.4868	-2.95182	0.00314328	0.0243227	anac085	NAC domain containing protein 85	NM_121453.2	Arabidopsis thaliana NAC domain containing protein 85 (NAC085), partial mRNA
AT4G10270	13.0464	-2.93789	0.00156582	0.0145593		At4g10270	NM_117095.1	Arabidopsis thaliana Wound-responsive family protein (AT4G10270), mRNA
AT1G76620	47.7683	-2.91865	1.52995e-06	5.36055e-05		At1g76620/F14G6_22	NM_106312.4	Arabidopsis thaliana Serine/Threonine-kinase, putative (Protein of unknown function, DUF547) (AT1G76620), mRNA
AT1G66600	47.1038	-2.91641	3.14296e-06	9.85325e-05	WRKY63	Probable WRKY transcription factor 63	NM_105331.4	Arabidopsis thaliana ABA overly sensitive mutant 3 (ABO3), mRNA
AT1G66960	96.0085	-2.89412	1.85169e-07	8.36089e-06		Terpenoid cyclases family protein	NM_105367.3	Arabidopsis thaliana Terpenoid cyclases family protein (LUP5), mRNA
AT3G21890	44.7944	-2.88804	3.55055e-06	0.000109131	MIP1B	BBX31	NM_113085.4	Arabidopsis thaliana B-box type zinc finger family protein (BBX31), mRNA
AT5G58570	1576.79	-2.8829	7.77718e-15	1.54101e-12		Transmembrane protein	NM_125244.2	Arabidopsis thaliana transmembrane protein (AT5G58570), mRNA
AT2G32130	17.2484	-2.87867	0.000457737	0.00579229		At2g32130	NM_128772.4	Arabidopsis thaliana intracellular protein transporter, putative (DUF641) (AT2G32130), mRNA
AT4G12500	108.327	-2.87598	4.28131e-06	0.00012645		pEARLI1-like lipid transfer protein 3	NM_117320.3	Arabidopsis thaliana Bifunctional inhibitor/lipid-transfer protein/seed storage 2S albumin superfamily protein (AT4G12500), mRNA
AT4G39190	1247.82	-2.8689	4.61627e-20	1.88427e-17		Nucleolar-like protein	NM_120079.3	Arabidopsis thaliana nucleolar-like protein (AT4G39190), mRNA
AT1G76960	22297.7	-2.86766	5.72128e-11	5.92719e-09		F22K20.6 protein	NM_106347.3	Arabidopsis thaliana transmembrane protein (AT1G76960), mRNA
AT4G03320	338.519	-2.8586	4.91186e-16	1.25308e-13	TIC20-IV	Protein TIC 20-IV, chloroplastic	NM_116570.5	Arabidopsis thaliana translocon at the inner envelope membrane of chloroplasts 20-IV (Tic20-IV), mRNA
AT3G07700	80.7357	-2.84056	1.62914e-09	1.22691e-07		Protein kinase superfamily protein	NM_180205.2	Arabidopsis thaliana Protein kinase superfamily protein (AT3G07700), partial mRNA
AT3G46770	25.1894	-2.83847	7.78925e-06	0.000211961	REM22	B3 domain-containing protein REM22	NM_114544.3	Arabidopsis thaliana AP2/B3-like transcriptional factor family protein (AT3G46770), mRNA
AT1G47980	23.6171	-2.81032	0.00435731	0.0308458		unknown protein; FUNCTIONS IN: molecular_function unknown; INVOLVED IN: biological_process unknown; LOCATED IN: endomembrane system; EXPRESSED IN: 6 plant structures; EXPRESSED DURING: 4 anthesis, F mature embryo stage, petal differentiation and exp /.../ stage, E expanded cotyledon stage; BEST Arabidopsis thaliana protein match is: unknown protein (TAIR:AT3G62730.1); Ha.	NM_103694.4	Arabidopsis thaliana desiccation-like protein (AT1G47980), mRNA
AT5G20940	36.5152	-2.8102	1.48858e-05	0.000367803		Beta-glucosidase-like protein	NM_122103.4	Arabidopsis thaliana Glycosyl hydrolase family protein (AT5G20940), mRNA
AT5G56050	196.074	-2.8085	6.02244e-17	1.82145e-14		Late embryogenesis abundant (LEA) hydroxyproline-rich glycoprotein family protein	NM_124987.3	Arabidopsis thaliana late embryogenesis abundant (LEA) hydroxyproline-rich glycoprotein family protein (AT5G56050), mRNA
AT3G13433	90.1209	-2.79891	1.00056e-07	4.77337e-06		Transmembrane protein	NM_001161143.2	Arabidopsis thaliana transmembrane protein (AT3G13433), mRNA
AT1G22440	12.7246	-2.79515	0.00125524	0.0123046		Alcohol dehydrogenase-like 2	NM_102093.5	Arabidopsis thaliana Zinc-binding alcohol dehydrogenase family protein (AT1G22440), mRNA
AT1G09400	20.1986	-2.76364	7.65915e-05	0.00140068		Putative 12-oxophytodienoate reductase-like protein 1	NM_100810.2	Arabidopsis thaliana FMN-linked oxidoreductases superfamily protein (AT1G09400), mRNA
AT3G22100	33.4687	-2.74088	1.99841e-05	0.000467188	BHLH117	Transcription factor bHLH117	NM_113106.2	Arabidopsis thaliana basic helix-loop-helix (bHLH) DNA-binding superfamily protein (AT3G22100), partial mRNA
AT3G28540	3142.09	-2.73835	3.81258e-13	5.59791e-11		AAA-ATPase At3g28540	NM_113774.3	Arabidopsis thaliana P-loop containing nucleoside triphosphate hydrolases superfamily protein (AT3G28540), mRNA
AT4G10265	11.8752	-2.73698	0.00119795	0.0118742		At4g10262	NM_179024.2	Arabidopsis thaliana Wound-responsive family protein (AT4G10265), mRNA
AT1G51860	61.5557	-2.73168	9.60112e-08	4.64335e-06		Probable LRR receptor-like serine/threonine-protein kinase At1g51860	NM_104066.2	Arabidopsis thaliana Leucine-rich repeat protein kinase family protein (AT1G51860), mRNA
AT2G23830	26.071	-2.7271	0.00142991	0.0136051	PVA31	Vesicle-associated protein 3-1	NM_127946.2	Arabidopsis thaliana PapD-like superfamily protein (AT2G23830), mRNA
AT1G57630	1160.92	-2.72451	1.53481e-16	4.35054e-14		Disease resistance protein RPP1-WsB, putative	NM_104560.2	Arabidopsis thaliana Toll-Interleukin-Resistance (TIR) domain family protein (AT1G57630), partial mRNA
AT2G24850	8164.8	-2.72402	2.08596e-11	2.31371e-09	TAT3	Probable aminotransferase TAT3	NM_128044.3	Arabidopsis thaliana tyrosine aminotransferase 3 (TAT3), mRNA
AT3G52748	335.532	-2.71771	5.82175e-15	1.22491e-12	-	NR_143953.1	Arabidopsis thaliana other RNA (AT3G52748), ncRNA
AT5G42830	3387.13	-2.7081	5.60767e-17	1.73404e-14		HXXXD-type acyl-transferase family protein	NM_123648.3	Arabidopsis thaliana HXXXD-type acyl-transferase family protein (AT5G42830), mRNA
AT2G46400	3125.14	-2.70212	1.59614e-16	4.46243e-14	WRKY46	Probable WRKY transcription factor 46	NM_130204.3	Arabidopsis thaliana WRKY DNA-binding protein 46 (WRKY46), mRNA
AT1G09080	94.7963	-2.69653	5.79076e-07	2.29929e-05	MED37B	Probable mediator of RNA polymerase II transcription subunit 37b	NM_100779.5	Arabidopsis thaliana Heat shock protein 70 (Hsp 70) family protein (BIP3), mRNA
AT5G40730	222.263	-2.69587	9.15488e-13	1.24772e-10	AGP24	Arabinogalactan peptide 24	NM_123438.3	Arabidopsis thaliana arabinogalactan protein 24 (AGP24), mRNA
AT2G21188	166.514	-2.69378	1.95839e-11	2.18409e-09	-	NR_143756.1	Arabidopsis thaliana other RNA (AT2G21188), ncRNA
AT3G29250	31.6399	-2.6912	0.000772244	0.00851348	SDR4	Short-chain dehydrogenase reductase 4	NM_113849.3	Arabidopsis thaliana NAD(P)-binding Rossmann-fold superfamily protein (SDR4), mRNA
AT3G11640	84.5	-2.67715	1.78485e-07	8.07694e-06		At3g11640	NM_111996.3	Arabidopsis thaliana transmembrane protein (AT3G11640), mRNA
AT4G11350	51.6511	-2.67506	4.24932e-06	0.00012587		At4g11350	NM_117206.4	Arabidopsis thaliana transferring glycosyl group transferase (DUF604) (AT4G11350), mRNA
AT4G11170	100.069	-2.67339	9.8864e-08	4.74757e-06		Putative disease resistance protein At4g11170	NM_117187.2	Arabidopsis thaliana Disease resistance protein (TIR-NBS-LRR class) family (AT4G11170), mRNA
AT1G07870	115.6	-2.66451	1.73593e-08	1.00364e-06		Protein kinase superfamily protein	NM_100661.5	Arabidopsis thaliana Protein kinase superfamily protein (AT1G07870), mRNA
AT5G44480	13.9685	-2.6488	0.000917585	0.00974857	DUR	Putative UDP-arabinose 4-epimerase 4	NM_123815.1	Arabidopsis thaliana NAD(P)-binding Rossmann-fold superfamily protein (DUR), partial mRNA
AT1G77510	8851.06	-2.63361	9.09728e-17	2.61502e-14	PDIL1-2	Protein disulfide isomerase-like 1-2	NM_106400.3	Arabidopsis thaliana PDI-like 1-2 (PDIL1-2), mRNA
AT5G64510	616.127	-2.62321	1.75185e-14	3.22104e-12	TIN1	Tunicamycin induced protein	NM_125847.4	Arabidopsis thaliana tunicamycin induced protein (TIN1), mRNA
AT3G26470	298.12	-2.60225	1.74987e-13	2.76846e-11		Powdery mildew resistance protein, RPW8 domain-containing protein	NM_113554.3	Arabidopsis thaliana Powdery mildew resistance protein, RPW8 domain-containing protein (AT3G26470), mRNA
AT2G01530	23.4925	-2.59813	0.00115211	0.0115431	MLP329	Uncharacterized protein At2g01530 (Fragment)	NM_126214.5	Arabidopsis thaliana MLP-like protein 329 (MLP329), mRNA
AT4G01895	112.014	-2.59486	1.14565e-05	0.000295594		At4g01895	NM_116420.2	Arabidopsis thaliana systemic acquired resistance (SAR) regulator protein NIMIN-1-like protein (AT4G01895), partial mRNA
AT3G13062	494.791	-2.58954	7.93814e-14	1.32795e-11		At3g13062	NM_180243.2	Arabidopsis thaliana Polyketide cyclase/dehydrase and lipid transport superfamily protein (AT3G13062), mRNA
AT1G70000	26.4477	-2.58605	0.00125199	0.0122964		At1g70000	NM_105669.3	Arabidopsis thaliana myb-like transcription factor family protein (AT1G70000), mRNA
AT2G37760	18.638	-2.58294	0.00323712	0.024809	AKR4C8	Aldo-keto reductase family 4 member C8	NM_201898.2	Arabidopsis thaliana NAD(P)-linked oxidoreductase superfamily protein (AKR4C8), mRNA
AT3G20100	937.31	-2.57217	2.74924e-10	2.49374e-08	CYP705A19	AT3g20100/MAL21_14	NM_112901.3	Arabidopsis thaliana cytochrome P450, family 705, subfamily A, polypeptide 19 (CYP705A19), mRNA
AT4G29520	1982.66	-2.56936	6.94583e-15	1.40354e-12		Nucleophosmin	NM_119097.4	Arabidopsis thaliana nucleophosmin (AT4G29520), mRNA
AT1G02220	975.297	-2.55999	3.37095e-10	3.01744e-08	NAC003	NAC domain-containing protein 3	NM_100103.3	Arabidopsis thaliana NAC domain containing protein 3 (NAC003), mRNA
AT3G07520	3975.84	-2.5537	5.42e-24	3.45678e-21	GLR1.4	Glutamate receptor 1.4	NM_111630.2	Arabidopsis thaliana glutamate receptor 1.4 (GLR1.4), partial mRNA
AT5G22560	16.5668	-2.55243	0.00404796	0.0291975		Emb	NM_122162.3	Arabidopsis thaliana transmembrane protein, putative (DUF247) (AT5G22560), mRNA
AT3G49340	164.368	-2.55175	8.92258e-12	1.06492e-09		Cysteine protease-like protein	NM_114794.2	Arabidopsis thaliana Cysteine proteinases superfamily protein (AT3G49340), mRNA
AT3G60470	79.3423	-2.54967	2.34181e-05	0.000534609		Transmembrane protein, putative (DUF247)	NM_115911.3	Arabidopsis thaliana transmembrane protein, putative (DUF247) (AT3G60470), mRNA
AT3G55700	72.757	-2.53856	1.41835e-07	6.60892e-06	UGT76F1	Glycosyltransferase (Fragment)	NM_115428.3	Arabidopsis thaliana UDP-Glycosyltransferase superfamily protein (AT3G55700), mRNA
AT3G51440	2332.76	-2.53774	2.00223e-16	5.52211e-14	SSL6	Protein STRICTOSIDINE SYNTHASE-LIKE 6	NM_115003.3	Arabidopsis thaliana Calcium-dependent phosphotriesterase superfamily protein (AT3G51440), mRNA
AT5G24150	219.481	-2.5325	1.49902e-07	6.9689e-06	SQE5	Squalene epoxidase 5	NM_122320.4	Arabidopsis thaliana FAD/NAD(P)-binding oxidoreductase family protein (SQP1), mRNA
AT4G21850	482.373	-2.53165	1.11536e-09	8.78397e-08	MSRB9	MSRB9	NM_179087.1	Arabidopsis thaliana methionine sulfoxide reductase B9 (MSRB9), mRNA
AT3G61190	28.7246	-2.52733	0.00052951	0.00647455	BAP1	BON1-associated protein 1	NM_115983.3	Arabidopsis thaliana BON association protein 1 (BAP1), mRNA
AT3G47780	1309.82	-2.52555	1.93033e-15	4.47683e-13	ABCA7	ABC transporter A family member 7	NM_114646.4	Arabidopsis thaliana ABC2 homolog 6 (ABCA7), mRNA
AT4G32480	672.188	-2.5253	4.64012e-17	1.45693e-14		AT4g32480/F8B4_180	NM_119400.3	Arabidopsis thaliana sugar phosphate exchanger, putative (DUF506) (AT4G32480), mRNA
AT4G24000	34.6874	-2.51486	0.0023169	0.0194831	CSLG2	Glycosyltransferase (Fragment)	NM_118532.4	Arabidopsis thaliana cellulose synthase like G2 (CSLG2), mRNA
AT5G44567	314.936	-2.51352	1.88736e-10	1.75887e-08			NM_001344564.1	Arabidopsis thaliana hypothetical protein (AT5G44567), mRNA
AT1G68740	61.2436	-2.50638	1.22272e-06	4.40062e-05	PHO1-H1	Phosphate transporter PHO1 homolog 1	NM_105547.3	Arabidopsis thaliana EXS (ERD1/XPR1/SYG1) family protein (PHO1;H1), mRNA
AT5G45630	58.8334	-2.50548	3.13865e-06	9.85325e-05		Putative uncharacterized protein	NM_123931.3	Arabidopsis thaliana senescence regulator (Protein of unknown function, DUF584) (AT5G45630), mRNA
AT4G37530	846.784	-2.49726	6.82842e-10	5.68821e-08	PER51	Peroxidase 51	NM_119917.3	Arabidopsis thaliana Peroxidase superfamily protein (AT4G37530), mRNA
AT3G09280	25.3261	-2.49307	0.000564387	0.00679562		F3L24.15 protein	NM_111762.2	Arabidopsis thaliana transmembrane protein (AT3G09280), mRNA
AT4G36195	78.8054	-2.48062	1.53297e-06	5.36055e-05		Prolyl carboxypeptidase like protein	NM_119787.3	Arabidopsis thaliana Serine carboxypeptidase S28 family protein (AT4G36195), mRNA
AT1G49900	28.9119	-2.4795	0.000141032	0.00229166		C2H2 type zinc finger transcription factor family	NM_103877.3	Arabidopsis thaliana C2H2 type zinc finger transcription factor family (AT1G49900), partial mRNA
AT5G45800	776.306	-2.4762	5.3753e-12	6.64876e-10	MEE62	MEE62	NM_123948.5	Arabidopsis thaliana Leucine-rich repeat protein kinase family protein (MEE62), mRNA
AT1G72700	93.7501	-2.46688	4.70579e-11	4.95054e-09	ALA5	Probable phospholipid-transporting ATPase 5	NM_105929.5	Arabidopsis thaliana ATPase E1-E2 type family protein / haloacid dehalogenase-like hydrolase family protein (AT1G72700), mRNA
AT5G46115	13.5056	-2.46606	0.00326982	0.0249565		Putative uncharacterized protein	NM_123980.3	Arabidopsis thaliana hypothetical protein (AT5G46115), mRNA
AT1G30900	6258.07	-2.46403	3.9297e-17	1.25314e-14	VSR6	Vacuolar-sorting receptor 6	NM_102827.2	Arabidopsis thaliana VACUOLAR SORTING RECEPTOR 6 (VSR6), mRNA
AT2G36080	191.817	-2.46136	5.21761e-11	5.43297e-09	ARF31	B3 domain-containing protein At2g36080	NM_179929.3	Arabidopsis thaliana AP2/B3-like transcriptional factor family protein (ABS2), mRNA
AT4G26200	19.6846	-2.45735	0.00113102	0.0113878	ACS7	1-aminocyclopropane-1-carboxylate synthase 7	NM_118753.3	Arabidopsis thaliana 1-amino-cyclopropane-1-carboxylate synthase 7 (ACS7), mRNA
AT1G25460	13.1702	-2.45613	0.00297419	0.0233194		NAD(P)-binding Rossmann-fold superfamily protein	NM_001332681.1	Arabidopsis thaliana NAD(P)-binding Rossmann-fold superfamily protein (AT1G25460), mRNA
AT2G39230	122.948	-2.45073	3.03859e-07	1.29525e-05	LOJ	Pentatricopeptide repeat-containing protein At2g39230, mitochondrial	NM_129481.2	Arabidopsis thaliana LATERAL ORGAN JUNCTION (LOJ), mRNA
AT1G21750	6680.92	-2.45065	3.95917e-13	5.77162e-11	PDIL1-1	Protein disulfide isomerase-like 1-1	NM_179365.1	Arabidopsis thaliana PDI-like 1-1 (PDIL1-1), mRNA
AT2G44290	6387.25	-2.44962	4.18356e-16	1.10456e-13	YLS3	Protein YLS3	NM_129993.5	Arabidopsis thaliana Bifunctional inhibitor/lipid-transfer protein/seed storage 2S albumin superfamily protein (AT2G44290), mRNA
AT1G33030	39.0136	-2.43831	7.37152e-06	0.000202484		At1g33030/F9L11_18	NM_103036.3	Arabidopsis thaliana O-methyltransferase family protein (AT1G33030), mRNA
AT3G14680	36.5603	-2.43621	9.65888e-06	0.000255347	CYP72A14	Cytochrome P450 72A14	NM_112329.4	Arabidopsis thaliana cytochrome P450, family 72, subfamily A, polypeptide 14 (CYP72A14), mRNA
AT2G25090	43.0221	-2.43559	1.11229e-05	0.000288081	CIPK16	Non-specific serine/threonine protein kinase	NM_128066.4	Arabidopsis thaliana CBL-interacting protein kinase 16 (CIPK16), mRNA
AT1G74710	1180.23	-2.4301	3.76447e-15	8.35099e-13	EDS16	ADC synthase superfamily protein	NM_202414.1	Arabidopsis thaliana ADC synthase superfamily protein (EDS16), mRNA
AT1G08860	19.7246	-2.42844	0.000691297	0.00784251	BON3	Protein BONZAI 3	NM_100759.4	Arabidopsis thaliana Calcium-dependent phospholipid-binding Copine family protein (BON3), mRNA
AT2G44390	25.4161	-2.42358	0.000670968	0.0076845		Cysteine/Histidine-rich C1 domain family protein	NM_130002.1	Arabidopsis thaliana Cysteine/Histidine-rich C1 domain family protein (AT2G44390), partial mRNA
AT1G78190	513.749	-2.42307	7.36447e-09	4.74137e-07	TRM112B	Multifunctional methyltransferase subunit TRM112 homolog B	NM_106469.1	Arabidopsis thaliana Trm112p-like protein (AT1G78190), partial mRNA
AT2G21780	19.1611	-2.40189	0.000579109	0.00692387		At2g21780	NM_127747.3	Arabidopsis thaliana hypothetical protein (AT2G21780), mRNA
AT4G21940	28.8178	-2.39137	0.00166937	0.015265	CPK15	Calcium-dependent protein kinase 15	NM_118315.2	Arabidopsis thaliana calcium-dependent protein kinase 15 (CPK15), mRNA
AT4G37010	43.8991	-2.38605	3.63082e-05	0.000769485	CEN2	Centrin 2	NM_119864.5	Arabidopsis thaliana centrin 2 (CEN2), mRNA
AT5G37550	22.063	-2.38396	0.00770508	0.0466349		At5g37550	NM_123114.4	Arabidopsis thaliana hypothetical protein (AT5G37550), mRNA
AT1G68620	573.033	-2.38131	8.97858e-07	3.36227e-05	CXE6	Probable carboxylesterase 6	NM_105534.4	Arabidopsis thaliana alpha/beta-Hydrolases superfamily protein (AT1G68620), mRNA
AT3G19550	238.298	-2.3728	1.26422e-13	2.01573e-11		Glutamate racemase	NM_112844.4	Arabidopsis thaliana glutamate racemase (AT3G19550), mRNA
AT1G65890	38.4872	-2.36356	2.66325e-05	0.000596644	AAE12	Probable acyl-activating enzyme 12, peroxisomal	NM_105261.2	Arabidopsis thaliana acyl activating enzyme 12 (AAE12), mRNA
AT2G43580	13.7354	-2.36209	0.00631424	0.0402836		Endochitinase At2g43580	NM_129920.3	Arabidopsis thaliana Chitinase family protein (AT2G43580), mRNA
AT2G41905	196.454	-2.34988	2.40972e-09	1.76273e-07		At2g41905	NM_201933.3	Arabidopsis thaliana transmembrane protein (AT2G41905), mRNA
AT1G78410	18.4864	-2.34949	0.00445482	0.0312936	VQ10	VQ motif-containing protein 10	NM_106488.3	Arabidopsis thaliana VQ motif-containing protein (AT1G78410), mRNA
AT1G67856	32.2352	-2.34446	0.000164116	0.00259234		RING/U-box superfamily protein	NM_001124093.1	Arabidopsis thaliana RING/U-box superfamily protein (AT1G67856), mRNA
AT1G13830	32.541	-2.33353	0.000259831	0.00371611		Carbohydrate-binding X8 domain superfamily protein	NM_101251.5	Arabidopsis thaliana Carbohydrate-binding X8 domain superfamily protein (AT1G13830), mRNA
AT1G52855	702.099	-2.32859	3.97497e-16	1.06744e-13		At1g52855	NM_202282.2	Arabidopsis thaliana hypothetical protein (AT1G52855), mRNA
AT3G22910	954.796	-2.32423	1.19871e-07	5.65001e-06	ACA13	Putative calcium-transporting ATPase 13, plasma membrane-type	NM_113191.2	Arabidopsis thaliana ATPase E1-E2 type family protein / haloacid dehalogenase-like hydrolase family protein (AT3G22910), mRNA
AT3G26290	156.411	-2.32028	3.39267e-09	2.37127e-07	CYP71B26	Cytochrome P450, family 71, subfamily B, polypeptide 26	NM_113536.3	Arabidopsis thaliana cytochrome P450, family 71, subfamily B, polypeptide 26 (CYP71B26), mRNA
AT3G22550	541.968	-2.31885	3.45199e-09	2.40449e-07	FLZ8	FCS-Like Zinc finger 8	NM_113154.4	Arabidopsis thaliana NAD(P)H-quinone oxidoreductase subunit, putative (DUF581) (AT3G22550), mRNA
AT3G13950	809.651	-2.31877	5.76784e-15	1.22491e-12		AT3G13950 protein	NM_112249.4	Arabidopsis thaliana ankyrin (AT3G13950), mRNA
AT1G09210	17742.8	-2.31875	2.87248e-14	5.09778e-12	CRT2	Calreticulin-2	NM_100791.4	Arabidopsis thaliana calreticulin 1b (CRT1b), mRNA
AT5G43860	315.143	-2.31816	1.89657e-08	1.08423e-06	CLH2	Chlorophyllase-2, chloroplastic	NM_123753.3	Arabidopsis thaliana chlorophyllase 2 (CLH2), mRNA
AT1G13970	187.602	-2.31328	7.94789e-09	5.0849e-07		Beta-hexosaminidase (DUF1336)	NM_101263.5	Arabidopsis thaliana beta-hexosaminidase (DUF1336) (AT1G13970), mRNA
AT5G64810	446.239	-2.31135	1.65369e-09	1.24081e-07	WRKY51	Probable WRKY transcription factor 51	NM_125877.4	Arabidopsis thaliana WRKY DNA-binding protein 51 (WRKY51), mRNA
AT3G17790	927.973	-2.2988	1.22673e-11	1.41593e-09	PAP17	Purple acid phosphatase 17	NM_112660.6	Arabidopsis thaliana purple acid phosphatase 17 (PAP17), mRNA
AT5G54240	122.973	-2.29825	1.12527e-06	4.101e-05		Membrane lipoprotein lipid attachment site-like protein, putative (DUF1223)	NM_124804.3	Arabidopsis thaliana membrane lipoprotein lipid attachment site-like protein, putative (DUF1223) (AT5G54240), mRNA
AT1G48320	659.962	-2.27398	2.81135e-13	4.25014e-11	DHNAT1	DHNAT1	NM_103729.3	Arabidopsis thaliana Thioesterase superfamily protein (DHNAT1), mRNA
AT2G43510	1166.7	-2.27036	7.17215e-26	4.87921e-23	ATTI1	TI1	NM_129912.4	Arabidopsis thaliana trypsin inhibitor protein 1 (TI1), mRNA
AT2G02810	1835.39	-2.26344	3.16798e-15	7.10498e-13	UTR1	UDP-galactose/UDP-glucose transporter 1	NM_126336.3	Arabidopsis thaliana UDP-galactose transporter 1 (UTR1), mRNA
AT1G72540	223.407	-2.26029	2.53313e-09	1.83329e-07		Putative receptor-like protein kinase At1g72540	NM_105913.2	Arabidopsis thaliana Protein kinase superfamily protein (AT1G72540), partial mRNA
AT3G23630	27.8572	-2.25033	0.000552561	0.00667605	IPT7	Adenylate isopentenyltransferase 7, mitochondrial	NM_113267.3	Arabidopsis thaliana isopentenyltransferase 7 (IPT7), mRNA
AT2G38690	100.117	-2.24299	6.70874e-06	0.000186538		unknown protein; Ha.	NM_129426.2	Arabidopsis thaliana gem-associated-like protein (AT2G38690), mRNA
AT4G34050	32.8341	-2.23357	0.000193344	0.00294529	CCoAOMT1	S-adenosyl-L-methionine-dependent methyltransferases superfamily protein	NM_179160.1	Arabidopsis thaliana S-adenosyl-L-methionine-dependent methyltransferases superfamily protein (CCoAOMT1), partial mRNA
AT5G42380	413.354	-2.22887	1.04972e-14	1.96549e-12	CML37	Calcium-binding protein CML37	NM_123603.3	Arabidopsis thaliana calmodulin like 37 (CML37), mRNA
AT1G65870	108.646	-2.22722	1.51166e-08	8.84714e-07	DIR21	Dirigent protein 21	NM_105259.2	Arabidopsis thaliana Disease resistance-responsive (dirigent-like protein) family protein (AT1G65870), mRNA
AT4G39730	11482.7	-2.22202	1.38091e-11	1.57446e-09	PLAT1	PLAT1	NM_120134.3	Arabidopsis thaliana Lipase/lipooxygenase, PLAT/LH2 family protein (PLAT1), mRNA
AT5G47120	22496.6	-2.22011	2.38384e-14	4.2677e-12	BI-1	Bax inhibitor 1	NM_124083.3	Arabidopsis thaliana BAX inhibitor 1 (BI1), mRNA
AT1G71910	199.356	-2.21188	9.26677e-09	5.83721e-07		At1g71910	NM_105849.3	Arabidopsis thaliana hypothetical protein (AT1G71910), mRNA
AT4G04570	1612.14	-2.21149	4.55061e-12	5.73292e-10	CRK40	Cysteine-rich receptor-like protein kinase 40	NM_116695.3	Arabidopsis thaliana cysteine-rich RLK (RECEPTOR-like protein kinase) 40 (CRK40), mRNA
AT4G16563	1014.37	-2.20989	0.00559907	0.0368604		Probable aspartyl protease At4g16563	NM_117756.7	Arabidopsis thaliana Eukaryotic aspartyl protease family protein (AT4G16563), mRNA
AT1G64970	5179.19	-2.20588	1.20035e-12	1.60118e-10	VTE4	Tocopherol O-methyltransferase, chloroplastic	NM_105171.3	Arabidopsis thaliana gamma-tocopherol methyltransferase (G-TMT), mRNA
AT2G19180	15.5022	-2.20525	0.00494287	0.0336937		Expressed protein	NM_127475.4	Arabidopsis thaliana hypothetical protein (AT2G19180), mRNA
AT2G46600	14090.9	-2.20477	6.74856e-11	6.92005e-09	KIC	Calcium-binding protein KIC	NM_130225.3	Arabidopsis thaliana Calcium-binding EF-hand family protein (AT2G46600), mRNA
AT1G72240	248.932	-2.2035	5.14543e-16	1.29646e-13		Uncharacterized protein T9N14.5	NM_105883.4	Arabidopsis thaliana hypothetical protein (AT1G72240), mRNA
AT4G40020	172.792	-2.20083	1.26257e-08	7.53446e-07		Myosin heavy chain-related protein	NM_120166.2	Arabidopsis thaliana Myosin heavy chain-related protein (AT4G40020), mRNA
AT4G15530	2769.12	-2.19943	1.57271e-09	1.19321e-07	PPDK	Pyruvate, phosphate dikinase 1, chloroplastic	NM_179060.4	Arabidopsis thaliana pyruvate orthophosphate dikinase (PPDK), partial mRNA
AT5G47850	310.742	-2.1831	4.42822e-13	6.32374e-11	CCR4	Serine/threonine-protein kinase-like protein CCR4	NM_124159.3	Arabidopsis thaliana CRINKLY4 related 4 (CCR4), mRNA
AT1G26762	21.0928	-2.1749	0.00471299	0.0324409		unknown protein; FUNCTIONS IN: molecular_function unknown; INVOLVED IN: biological_process unknown; LOCATED IN: endomembrane system; Ha.	NM_001084129.2	Arabidopsis thaliana transmembrane protein (AT1G26762), mRNA
AT5G02230	124.807	-2.17339	1.60977e-06	5.56923e-05		Haloacid dehalogenase-like hydrolase (HAD) superfamily protein	NM_180423.3	Arabidopsis thaliana Haloacid dehalogenase-like hydrolase (HAD) superfamily protein (AT5G02230), mRNA
AT2G40200	76.6322	-2.17218	3.76624e-06	0.000113558	BHLH51	Transcription factor bHLH51	NM_129578.4	Arabidopsis thaliana basic helix-loop-helix (bHLH) DNA-binding superfamily protein (AT2G40200), mRNA
AT1G72680	4625.14	-2.16967	8.8312e-13	1.21781e-10	CAD1	CAD1	NM_105927.4	Arabidopsis thaliana cinnamyl-alcohol dehydrogenase (CAD1), mRNA
AT5G58710	8602.7	-2.1585	9.91692e-14	1.6063e-11	CYP20-1	Peptidyl-prolyl cis-trans isomerase	NM_125258.5	Arabidopsis thaliana rotamase CYP 7 (ROC7), mRNA
AT4G23310	72.1179	-2.15792	1.18768e-06	4.29776e-05	CRK23	Putative cysteine-rich receptor-like protein kinase 23	NM_118460.2	Arabidopsis thaliana cysteine-rich RLK (RECEPTOR-like protein kinase) 23 (CRK23), mRNA
AT3G13640	92.8071	-2.15519	8.02757e-06	0.000217576	ABCE1	ABC transporter E family member 1	NM_112210.3	Arabidopsis thaliana RNAse l inhibitor protein 1 (ABCE1), mRNA
AT3G17420	1070.62	-2.14785	1.23651e-12	1.6387e-10	GPK1	Probable receptor-like protein kinase At3g17420	NM_112621.6	Arabidopsis thaliana glyoxysomal protein kinase 1 (GPK1), mRNA
AT5G18661	37.6149	-2.14088	0.000442179	0.0056262		unknown protein; Ha.	NM_001343561.1	Arabidopsis thaliana transmembrane protein (AT5G18661), mRNA
AT5G23160	85.6242	-2.13226	3.23879e-08	1.76268e-06		Uncharacterized protein At5g23160	NM_122222.2	Arabidopsis thaliana transmembrane protein (AT5G23160), mRNA
AT2G25625	183.541	-2.1235	3.55682e-08	1.90373e-06		Expressed protein	NM_179733.1	Arabidopsis thaliana histone deacetylase-like protein (AT2G25625), mRNA
AT2G42350	210.302	-2.11394	4.4886e-09	3.01342e-07	ATL40	RING-H2 finger protein ATL40	NM_129797.3	Arabidopsis thaliana RING/U-box superfamily protein (AT2G42350), mRNA
AT2G32140	626.002	-2.11102	6.25836e-17	1.85111e-14		Transmembrane receptor	NM_128773.6	Arabidopsis thaliana transmembrane receptor (AT2G32140), mRNA
AT3G13380	1995.97	-2.11093	7.7883e-14	1.31365e-11	BRL3	Receptor-like protein kinase BRI1-like 3	NM_112183.3	Arabidopsis thaliana BRI1-like 3 (BRL3), mRNA
AT2G47470	899.807	-2.10614	1.04554e-14	1.96549e-12	PDIL2-1	UNE5	NM_201979.2	Arabidopsis thaliana thioredoxin family protein (UNE5), mRNA
AT1G36675	16.3018	-2.09802	0.00278842	0.0222909		Glycine-rich protein	NM_148513.1	Arabidopsis thaliana glycine-rich protein (AT1G36675), partial mRNA
AT4G29850	144.975	-2.09743	7.42068e-07	2.83612e-05		At4g29850	NM_119131.2	Arabidopsis thaliana transmembrane protein (DUF872) (AT4G29850), mRNA
AT3G45310	338.146	-2.09167	2.92374e-06	9.26564e-05		Thiol protease aleurain-like	NM_114400.4	Arabidopsis thaliana Cysteine proteinases superfamily protein (AT3G45310), mRNA
AT5G25130	1731.46	-2.09066	4.338e-16	1.12069e-13	CYP71B12	Cytochrome P450 71B12	NM_122422.4	Arabidopsis thaliana cytochrome P450, family 71, subfamily B, polypeptide 12 (CYP71B12), mRNA
AT1G10410	3598.1	-2.07994	3.17542e-09	2.25435e-07		At1g10410/F14N23_31	NM_100916.5	Arabidopsis thaliana CW14 protein (DUF1336) (AT1G10410), mRNA
AT4G17670	1921.12	-2.07669	8.69909e-11	8.61843e-09	FLZ2	FCS-Like Zinc finger 2	NM_117875.4	Arabidopsis thaliana senescence-associated family protein (DUF581) (AT4G17670), mRNA
AT5G62770	1828.81	-2.07351	4.07931e-09	2.76594e-07		At5g62770	NM_125672.3	Arabidopsis thaliana membrane-associated kinase regulator, putative (DUF1645) (AT5G62770), mRNA
AT3G60415	5936.26	-2.06271	3.08757e-13	4.59958e-11		At3g60420	NM_115906.4	Arabidopsis thaliana phosphoglycerate mutase family protein (AT3G60415), mRNA
AT1G65690	1324.26	-2.06229	3.19226e-09	2.25435e-07	NHL6	NDR1/HIN1-like protein 6	NM_105243.4	Arabidopsis thaliana Late embryogenesis abundant (LEA) hydroxyproline-rich glycoprotein family (AT1G65690), mRNA
AT5G64450	103.413	-2.06053	3.69583e-09	2.53967e-07		Emb	NM_125841.1	Arabidopsis thaliana NYN domain protein (AT5G64450), partial mRNA
AT1G56340	5183.55	-2.05878	2.89088e-13	4.33823e-11	CRT1	Calreticulin-1	NM_104513.5	Arabidopsis thaliana calreticulin 1a (CRT1a), mRNA
AT5G53120	42.7974	-2.05836	0.000897579	0.00960099	SPDS3	Spermidine synthase 3	NM_180848.3	Arabidopsis thaliana spermidine synthase 3 (SPDS3), mRNA
AT2G40520	150.985	-2.05063	3.99103e-10	3.4809e-08		Nucleotidyltransferase family protein	NM_180000.3	Arabidopsis thaliana Nucleotidyltransferase family protein (AT2G40520), mRNA
AT2G16720	270.931	-2.048	7.84248e-10	6.37678e-08	MYB7	Transcription factor MYB7	NM_127224.6	Arabidopsis thaliana myb domain protein 7 (MYB7), mRNA
AT2G04515	76.3462	-2.04502	8.06152e-05	0.00146769		Transmembrane protein	NM_147244.4	Arabidopsis thaliana transmembrane protein (AT2G04515), mRNA
AT4G09750	839.417	-2.04301	9.06265e-10	7.22498e-08		NAD(P)-binding Rossmann-fold superfamily protein	NM_117043.3	Arabidopsis thaliana NAD(P)-binding Rossmann-fold superfamily protein (AT4G09750), mRNA
AT4G39675	39.0882	-2.03376	0.0040702	0.0292908		At4g39675	NM_120128.2	Arabidopsis thaliana hypothetical protein (AT4G39675), mRNA
AT3G44350	165.69	-2.03244	5.61339e-07	2.23321e-05	anac061	NAC domain containing protein 61	NM_114303.2	Arabidopsis thaliana NAC domain containing protein 61 (NAC061), mRNA
AT2G41380	345.913	-2.03073	1.89506e-06	6.3508e-05		At2g41380	NM_129701.4	Arabidopsis thaliana S-adenosyl-L-methionine-dependent methyltransferases superfamily protein (AT2G41380), mRNA
AT3G28580	126.083	-2.0274	3.85269e-08	2.05278e-06		AAA-ATPase At3g28580	NM_113778.3	Arabidopsis thaliana P-loop containing nucleoside triphosphate hydrolases superfamily protein (AT3G28580), mRNA
AT3G04070	116.554	-2.02708	1.32804e-05	0.000333794	NAC047	NAC transcription factor 47	NM_111278.4	Arabidopsis thaliana NAC domain containing protein 47 (NAC047), mRNA
AT3G57360	200.924	-2.01712	1.8344e-08	1.05164e-06		At3g57360	NM_115596.6	Arabidopsis thaliana tRNA-splicing endonuclease subunit (AT3G57360), mRNA
AT5G58770	1093.09	-2.0162	4.51974e-10	3.89213e-08		Dehydrodolichyl diphosphate synthase 2	NM_125264.3	Arabidopsis thaliana Undecaprenyl pyrophosphate synthetase family protein (cPT4), mRNA
AT1G33260	24.1319	-2.01188	0.00724593	0.0446694		Probable receptor-like protein kinase At1g33260	NM_202227.1	Arabidopsis thaliana Protein kinase superfamily protein (AT1G33260), mRNA
AT4G27450	23607.4	-2.00832	1.33944e-15	3.14213e-13		AT4g27450/F27G19_50	NM_118880.4	Arabidopsis thaliana aluminum induced protein with YGL and LRDR motifs (AT4G27450), mRNA
AT5G24090	30.5911	-2.00523	0.00274401	0.0220236	CHIB1	Acidic endochitinase	NM_122314.3	Arabidopsis thaliana chitinase A (CHIA), mRNA
AT3G51430	1244.86	-2.00389	2.14188e-10	1.98698e-08	SSL5	Protein STRICTOSIDINE SYNTHASE-LIKE 5	NM_115002.4	Arabidopsis thaliana Calcium-dependent phosphotriesterase superfamily protein (YLS2), mRNA
AT3G56110	147.989	-1.998	4.32077e-08	2.27274e-06	PRA1B1	PRA1 family protein	NM_115469.3	Arabidopsis thaliana prenylated RAB acceptor 1.B1 (PRA1.B1), mRNA
AT3G11080	155.167	-1.99752	2.95656e-07	1.26766e-05	AtRLP35	Receptor-like protein 35	NM_111945.2	Arabidopsis thaliana receptor like protein 35 (RLP35), partial mRNA
AT5G01550	273.55	-1.9965	2.58176e-07	1.12109e-05	LECRKA4.2	lectin receptor kinase a4.1	NM_120233.2	Arabidopsis thaliana lectin receptor kinase a4.1 (LECRKA4.2), mRNA
AT1G06000	17.0751	-1.97981	0.00833295	0.0493091	UGT89C1	Glycosyltransferase (Fragment)	NM_100480.3	Arabidopsis thaliana UDP-Glycosyltransferase superfamily protein (AT1G06000), mRNA
AT3G17609	49.0799	-1.97601	0.00114748	0.0115138	HYH	HYH	NM_180274.3	Arabidopsis thaliana HY5-homolog (HYH), mRNA
AT3G45970	1037.2	-1.97164	4.40665e-06	0.00012959	EXLA1	Expansin-like A1	NM_114466.1	Arabidopsis thaliana expansin-like A1 (EXLA1), mRNA
AT5G24870	93.9861	-1.97106	1.84978e-06	6.24003e-05		At5g24870	NM_203103.3	Arabidopsis thaliana RING/U-box superfamily protein (AT5G24870), mRNA
AT3G47050	73.1817	-1.96715	6.70872e-05	0.00126542		Beta-D-glucan exohydrolase-like protein	NM_114572.3	Arabidopsis thaliana Glycosyl hydrolase family protein (AT3G47050), mRNA
AT5G59660	65.222	-1.96667	8.35969e-06	0.000225678		Leucine-rich repeat protein kinase family protein	NM_125358.2	Arabidopsis thaliana Leucine-rich repeat protein kinase family protein (AT5G59660), partial mRNA
AT5G22540	279.028	-1.96332	7.4634e-11	7.50347e-09		At5g22540	NM_122159.4	Arabidopsis thaliana transmembrane protein, putative (DUF247) (AT5G22540), mRNA
AT2G21320	414.582	-1.96102	1.5082e-07	6.97743e-06	BBX18	B-box zinc finger protein 18	NM_127704.3	Arabidopsis thaliana B-box zinc finger family protein (BBX18), mRNA
AT3G62600	11337.8	-1.95982	1.19289e-14	2.21325e-12	ERDJ3B	DnaJ protein ERDJ3B	NM_116125.3	Arabidopsis thaliana DNAJ heat shock family protein (ATERDJ3B), mRNA
AT1G33415	133.46	-1.95797	2.75183e-07	1.18736e-05	-	NR_139822.1	Arabidopsis thaliana other RNA (AT1G33415), lncRNA
AT3G23510	589.583	-1.95318	6.9212e-10	5.74206e-08		Cyclopropane-fatty-acyl-phospholipid synthase	NM_113254.3	Arabidopsis thaliana Cyclopropane-fatty-acyl-phospholipid synthase (AT3G23510), mRNA
AT4G36990	4803.79	-1.94532	2.22592e-10	2.0556e-08	HSFB1	Heat stress transcription factor B-1	NM_119862.3	Arabidopsis thaliana heat shock factor 4 (HSF4), mRNA
AT2G00570	134.263	-1.94432	0.000556321	0.00671038	-	NR_143636.1	Arabidopsis thaliana uncharacterized misc_RNA (AT2G00570), miscRNA
AT1G21520	3443.81	-1.94088	1.31456e-08	7.79909e-07		Uncharacterized protein At1g21520/F24J8_4	NM_102001.4	Arabidopsis thaliana hypothetical protein (AT1G21520), mRNA
AT3G10815	28.7107	-1.93123	0.00143835	0.01366		Putative RING zinc finger protein	NM_202545.3	Arabidopsis thaliana RING/U-box superfamily protein (AT3G10815), mRNA
AT3G56080	323.374	-1.92866	2.11901e-08	1.19797e-06		Probable methyltransferase PMT22	NM_115466.5	Arabidopsis thaliana S-adenosyl-L-methionine-dependent methyltransferases superfamily protein (AT3G56080), mRNA
AT4G33040	353.173	-1.92436	2.01586e-07	8.98291e-06	GRXC6	Glutaredoxin-C6	NM_119458.4	Arabidopsis thaliana Thioredoxin superfamily protein (AT4G33040), mRNA
AT1G65240	288.485	-1.92296	3.99892e-05	0.000825217		Aspartic proteinase-like protein 2	NM_105197.3	Arabidopsis thaliana Eukaryotic aspartyl protease family protein (AT1G65240), mRNA
AT5G03160	2816.37	-1.91579	4.59396e-15	1.00815e-12	P58IPK	DnaJ protein P58IPK homolog	NM_120394.4	Arabidopsis thaliana DnaJ P58IPK-like protein (P58IPK), mRNA
AT5G55450	3403.56	-1.91461	3.86236e-08	2.05278e-06		Bifunctional inhibitor/lipid-transfer protein/seed storage 2S albumin superfamily protein	NM_124927.4	Arabidopsis thaliana Bifunctional inhibitor/lipid-transfer protein/seed storage 2S albumin superfamily protein (AT5G55450), mRNA
AT1G68570	704.224	-1.91241	6.32433e-07	2.47267e-05	NPF3.1	Protein NRT1/ PTR FAMILY 3.1	NM_105528.5	Arabidopsis thaliana Major facilitator superfamily protein (AT1G68570), mRNA
AT5G37540	1437.75	-1.90854	1.38134e-08	8.17153e-07		AT5g37540/mpa22_p_70	NM_123113.3	Arabidopsis thaliana Eukaryotic aspartyl protease family protein (AT5G37540), mRNA
AT3G44630	69.0337	-1.9042	3.73892e-05	0.00078425		Disease resistance protein (TIR-NBS-LRR class) family	NM_180324.2	Arabidopsis thaliana Disease resistance protein (TIR-NBS-LRR class) family (AT3G44630), mRNA
AT5G02220	22.7429	-1.90413	0.00711033	0.0440704	SMR4	Cyclin-dependent protein kinase inhibitor SMR4	NM_120300.2	Arabidopsis thaliana cyclin-dependent kinase inhibitor (AT5G02220), mRNA
AT1G13530	39.1736	-1.9036	0.000237619	0.00346613		Protein of unknown function (DUF1262)	NM_101223.2	Arabidopsis thaliana hypothetical protein (DUF1262) (AT1G13530), partial mRNA
AT2G00580	58.238	-1.90071	0.000356667	0.00479843	-	NR_143638.1	Arabidopsis thaliana uncharacterized misc_RNA (AT2G00580), miscRNA
AT3G26840	1434.83	-1.89729	4.59133e-08	2.38434e-06		Acyltransferase-like protein At3g26840, chloroplastic	NM_113596.2	Arabidopsis thaliana Esterase/lipase/thioesterase family protein (PES2), mRNA
AT1G76980	339.143	-1.89381	1.08766e-05	0.000282778		At1g76980	NM_106349.3	Arabidopsis thaliana patatin-like phospholipase domain protein (AT1G76980), mRNA
AT1G21240	1150.37	-1.89198	7.75478e-12	9.36492e-10	WAK3	Wall-associated receptor kinase 3	NM_101977.2	Arabidopsis thaliana wall associated kinase 3 (WAK3), mRNA
AT2G32150	1663.8	-1.88956	6.56307e-09	4.30694e-07		At2g32150/F22D22.10	NM_128774.4	Arabidopsis thaliana Haloacid dehalogenase-like hydrolase (HAD) superfamily protein (AT2G32150), mRNA
AT4G16690	644.644	-1.88825	1.08321e-11	1.27053e-09	PPD	Probable pheophorbidase	NM_117770.5	Arabidopsis thaliana methyl esterase 16 (MES16), mRNA
AT2G41410	12078.3	-1.88599	2.64156e-13	4.04075e-11	CML35	Probable calcium-binding protein CML35	NM_129704.3	Arabidopsis thaliana Calcium-binding EF-hand family protein (AT2G41410), mRNA
AT4G18930	12968.2	-1.88379	1.19789e-08	7.19049e-07		Cyclic phosphodiesterase	NM_118010.5	Arabidopsis thaliana RNA ligase/cyclic nucleotide phosphodiesterase family protein (AT4G18930), mRNA
AT4G30500	255.718	-1.88206	5.43595e-08	2.80157e-06		At4g30500	NM_119196.4	Arabidopsis thaliana transmembrane protein (DUF788) (AT4G30500), mRNA
AT5G42040	36.7455	-1.88201	0.000116835	0.00197883	RPN12B	Putative 26S proteasome non-ATPase regulatory subunit 8 homolog B	NM_123569.3	Arabidopsis thaliana regulatory particle non-ATPase 12B (RPN12b), partial mRNA
AT5G26731	182.805	-1.88022	5.65037e-10	4.80493e-08		AT5g26741	NM_122555.3	Arabidopsis thaliana hypothetical protein (AT5G26731), mRNA
AT2G37100	308.105	-1.88008	2.17634e-14	3.9658e-12		Protamine P1 family protein	NM_129266.3	Arabidopsis thaliana protamine P1 family protein (AT2G37100), mRNA
AT2G31865	561.369	-1.8799	1.18692e-11	1.38422e-09	PARG2	poly(ADP-ribose) glycohydrolase 2	NM_201849.3	Arabidopsis thaliana poly(ADP-ribose) glycohydrolase 2 (PARG2), mRNA
AT4G34630	3494.81	-1.87832	1.49071e-12	1.95025e-10		Prostatic spermine-binding-like protein	NM_119629.3	Arabidopsis thaliana prostatic spermine-binding-like protein (AT4G34630), mRNA
AT1G33560	1812.63	-1.87526	7.33453e-10	6.0359e-08	ADR1	Disease resistance protein ADR1	NM_103079.4	Arabidopsis thaliana Disease resistance protein (CC-NBS-LRR class) family (ADR1), mRNA
AT5G06330	190.292	-1.87447	2.39728e-05	0.000545441		At5g06330	NM_120716.3	Arabidopsis thaliana Late embryogenesis abundant (LEA) hydroxyproline-rich glycoprotein family (AT5G06330), mRNA
AT3G26230	5283.47	-1.87447	2.93817e-10	2.65332e-08	CYP71B24	Cytochrome P450 71B24	NM_113530.4	Arabidopsis thaliana cytochrome P450, family 71, subfamily B, polypeptide 24 (CYP71B24), mRNA
AT3G27210	1998.44	-1.86625	1.31035e-08	7.79679e-07	Y-2	Uncharacterized protein At3g27210	NM_113635.3	Arabidopsis thaliana hypothetical protein (AT3G27210), mRNA
AT5G61790	17577.6	-1.86467	7.07803e-11	7.18684e-09	CNX1	Calnexin homolog 1	NM_125573.4	Arabidopsis thaliana calnexin 1 (CNX1), mRNA
AT1G14360	2706.99	-1.86361	1.29646e-12	1.70707e-10	UTR3	UDP-galactose/UDP-glucose transporter 3	NM_101303.4	Arabidopsis thaliana UDP-galactose transporter 3 (UTR3), mRNA
AT1G48000	47.4244	-1.86217	0.00254266	0.0208239	MYB112	MYB transcription factor	NM_103696.3	Arabidopsis thaliana myb domain protein 112 (MYB112), mRNA
AT3G48010	18.6798	-1.85842	0.00838295	0.0494605	CNGC16	Probable cyclic nucleotide-gated ion channel 16	NM_114670.2	Arabidopsis thaliana cyclic nucleotide-gated channel 16 (CNGC16), mRNA
AT4G08040	146.21	-1.85638	6.74334e-05	0.00127056	ACS11	1-aminocyclopropane-1-carboxylate synthase 11	NM_116873.2	Arabidopsis thaliana 1-aminocyclopropane-1-carboxylate synthase 11 (ACS11), mRNA
AT3G50930	4130.79	-1.85496	4.49452e-14	7.84005e-12	HSR4	Protein HYPER-SENSITIVITY-RELATED 4	NM_114953.3	Arabidopsis thaliana cytochrome BC1 synthesi (BCS1), mRNA
AT4G01070	2248	-1.85355	1.80475e-08	1.03755e-06	UGT72B1	UDP-glycosyltransferase 72B1	NM_116337.3	Arabidopsis thaliana UDP-Glycosyltransferase superfamily protein (GT72B1), mRNA
AT2G44400	136.421	-1.84623	7.48322e-06	0.000204725		Cysteine/Histidine-rich C1 domain family protein	NM_130003.2	Arabidopsis thaliana Cysteine/Histidine-rich C1 domain family protein (AT2G44400), mRNA
AT5G13820	36.8939	-1.84052	0.000134618	0.00220872	TRP4	Telomere repeat-binding protein 4	NM_121385.5	Arabidopsis thaliana telomeric DNA binding protein 1 (TBP1), mRNA
AT2G07692	26.4577	-1.83308	0.000998489	0.0103758		At2g07692	NM_126743.2	Arabidopsis thaliana hypothetical protein (AT2G07692), partial mRNA
AT4G36110	354.487	-1.83287	9.25933e-05	0.00163331		SAUR9	NM_119778.3	Arabidopsis thaliana SAUR-like auxin-responsive protein family (SAUR9), mRNA
AT5G01640	181.825	-1.82698	6.86694e-07	2.64429e-05	PRA1B5	PRA1 family protein	NM_120242.3	Arabidopsis thaliana prenylated RAB acceptor 1.B5 (PRA1.B5), mRNA
AT5G40690	853.567	-1.82352	9.1769e-11	9.04789e-09		At5g40690	NM_123434.3	Arabidopsis thaliana histone-lysine N-methyltransferase trithorax-like protein (AT5G40690), mRNA
AT1G76955	826.488	-1.82243	2.8945e-07	1.24366e-05		At1g76955	NM_202430.2	Arabidopsis thaliana Expressed protein (AT1G76955), mRNA
AT1G78380	46331.7	-1.81752	7.10679e-10	5.87217e-08	GSTU19	GSTU19	NM_106485.4	Arabidopsis thaliana glutathione S-transferase TAU 19 (GSTU19), mRNA
AT5G44390	249.031	-1.81585	1.52085e-08	8.86827e-07		Berberine bridge enzyme-like 25	NM_123806.3	Arabidopsis thaliana FAD-binding Berberine family protein (AT5G44390), mRNA
AT1G17460	67.3521	-1.81347	0.000539051	0.00656139	TRFL3	TRF-like 3	NM_101608.5	Arabidopsis thaliana TRF-like 3 (TRFL3), mRNA
AT5G46130	84.7028	-1.81239	5.60964e-05	0.00109042		Putative uncharacterized protein	NM_123982.3	Arabidopsis thaliana hypothetical protein (DUF295) (AT5G46130), mRNA
AT3G22620	78.2652	-1.81067	0.00574697	0.0375809		Bifunctional inhibitor/lipid-transfer protein/seed storage 2S albumin superfamily protein	NM_113160.3	Arabidopsis thaliana Bifunctional inhibitor/lipid-transfer protein/seed storage 2S albumin superfamily protein (AT3G22620), mRNA
AT5G23580	1282.3	-1.80874	4.9549e-11	5.18588e-09	CPK12	Calcium-dependent protein kinase 12	NM_122264.5	Arabidopsis thaliana calmodulin-like domain protein kinase 9 (CDPK9), mRNA
AT4G04190	107.736	-1.8076	1.0944e-06	4.0028e-05		At4g04190	NM_116657.4	Arabidopsis thaliana transmembrane protein (AT4G04190), mRNA
AT2G35980	158.973	-1.80603	7.92542e-06	0.000215379	NHL10	NDR1/HIN1-like protein 10	NM_129157.3	Arabidopsis thaliana Late embryogenesis abundant (LEA) hydroxyproline-rich glycoprotein family (YLS9), mRNA
AT1G02450	565.43	-1.80416	1.10326e-05	0.000286468	NIMIN-1	NIMIN1	NM_100126.4	Arabidopsis thaliana NIM1-interacting 1 (NIMIN1), mRNA
AT1G63440	411.296	-1.80182	9.88479e-09	6.15057e-07	HMA5	Probable copper-transporting ATPase HMA5	NM_105023.2	Arabidopsis thaliana heavy metal atpase 5 (HMA5), mRNA
AT1G09100	3820.17	-1.80086	9.12196e-15	1.75841e-12	RPT5B	26S proteasome regulatory subunit 6A homolog B	NM_100781.5	Arabidopsis thaliana 26S proteasome AAA-ATPase subunit RPT5B (RPT5B), mRNA
AT3G12833	31.4708	-1.79818	0.00226523	0.019191			NM_001338010.1	Arabidopsis thaliana hypothetical protein (AT3G12833), mRNA
AT1G16900	1803.82	-1.79734	2.26329e-14	4.08775e-12	ALG9	Dol-P-Man:Man(6)GlcNAc(2)-PP-Dol alpha-1,2-mannosyltransferase	NM_101551.4	Arabidopsis thaliana Alg9-like mannosyltransferase family (EBS3), mRNA
AT4G13810	715.858	-1.79531	1.92907e-09	1.43688e-07	RLP47		NM_001340887.1	Arabidopsis thaliana receptor like protein 47 (RLP47), mRNA
AT2G37080	87.7801	-1.7914	1.50295e-05	0.000369873	ICR2	Interactor of constitutive active ROPs 2, chloroplastic	NM_129264.4	Arabidopsis thaliana ROP interactive partner 3 (RIP2), mRNA
AT4G22570	3704.6	-1.78771	1.27379e-10	1.22051e-08	APT3	Adenine phosphoribosyltransferase 3	NM_118383.4	Arabidopsis thaliana adenine phosphoribosyl transferase 3 (APT3), mRNA
AT2G17040	8654.31	-1.78548	3.63535e-12	4.60831e-10	anac036	NAC domain containing protein 36	NM_127259.4	Arabidopsis thaliana NAC domain containing protein 36 (NAC036), mRNA
AT2G39220	908.952	-1.78529	2.50221e-09	1.81735e-07	PLP6	Patatin-like protein 6	NM_129480.3	Arabidopsis thaliana PATATIN-like protein 6 (PLP6), mRNA
AT3G60540	169.762	-1.78002	2.27019e-06	7.404e-05		Protein transport protein Sec61 subunit beta	NM_202738.2	Arabidopsis thaliana Preprotein translocase Sec, Sec61-beta subunit protein (AT3G60540), mRNA
AT4G37310	3414.59	-1.77856	5.07391e-12	6.31423e-10	CYP81H1	Cytochrome P450, family 81, subfamily H, polypeptide 1	NM_119895.4	Arabidopsis thaliana cytochrome P450, family 81, subfamily H, polypeptide 1 (CYP81H1), mRNA
AT3G61670	302.59	-1.77816	1.26943e-06	4.51801e-05		Extra-large G-like protein, putative (DUF3133)	NM_116032.4	Arabidopsis thaliana extra-large G-like protein, putative (DUF3133) (AT3G61670), mRNA
AT2G22570	506.002	-1.77754	6.77873e-10	5.66996e-08	NIC1	NIC1	NM_201782.3	Arabidopsis thaliana nicotinamidase 1 (NIC1), mRNA
AT5G60800	1278.82	-1.77523	7.25505e-11	7.33011e-09		Heavy metal transport/detoxification superfamily protein	NM_125473.4	Arabidopsis thaliana Heavy metal transport/detoxification superfamily protein (AT5G60800), mRNA
AT4G20110	1024.39	-1.77452	4.47861e-11	4.73596e-09	VSR7	VACUOLAR SORTING RECEPTOR 7	NM_118130.4	Arabidopsis thaliana VACUOLAR SORTING RECEPTOR 7 (VSR7), mRNA
AT2G31200	6781.36	-1.77287	8.0287e-11	7.99306e-09	ADF6	Actin-depolymerizing factor 6	NM_128676.5	Arabidopsis thaliana actin depolymerizing factor 6 (ADF6), mRNA
AT3G52740	598.856	-1.76964	6.78137e-11	6.92005e-09	BIC1	Protein BIC1	NM_115134.3	Arabidopsis thaliana hypothetical protein (AT3G52740), mRNA
AT4G24190	1437.89	-1.76863	1.10456e-08	6.72926e-07	HSP90-7	Endoplasmin homolog	NM_202877.1	Arabidopsis thaliana Chaperone protein htpG family protein (SHD), mRNA
AT2G39030	430.432	-1.76833	0.000307336	0.00426695	NATA1	L-ornithine N5-acetyltransferase NATA1	NM_129460.4	Arabidopsis thaliana Acyl-CoA N-acyltransferases (NAT) superfamily protein (NATA1), mRNA
AT5G46350	374.204	-1.76672	1.60113e-07	7.34327e-06	WRKY8	WRKY transcription factor 8	NM_124005.5	Arabidopsis thaliana WRKY DNA-binding protein 8 (WRKY8), mRNA
AT1G64405	48.8394	-1.76442	0.00024631	0.00356658		At1g64405	NM_105116.3	Arabidopsis thaliana hypothetical protein (AT1G64405), mRNA
AT2G28500	237.789	-1.76176	4.5162e-05	0.000915303	LBD11	LOB domain-containing protein 11	NM_128410.3	Arabidopsis thaliana LOB domain-containing protein 11 (LBD11), mRNA
AT4G30560	91.8838	-1.75637	2.81374e-05	0.000624872	CNGC9	Putative cyclic nucleotide-gated ion channel 9	NM_119202.4	Arabidopsis thaliana cyclic nucleotide gated channel 9 (CNGC9), mRNA
AT4G28400	1153.37	-1.7526	5.44962e-09	3.62284e-07		Probable protein phosphatase 2C 58	NM_118982.4	Arabidopsis thaliana Protein phosphatase 2C family protein (AT4G28400), mRNA
AT1G68710	273.627	-1.749	3.67442e-05	0.000775505		ATPase E1-E2 type family protein / haloacid dehalogenase-like hydrolase family protein	NM_105543.6	Arabidopsis thaliana ATPase E1-E2 type family protein / haloacid dehalogenase-like hydrolase family protein (AT1G68710), mRNA
AT1G65360	51.6602	-1.74504	0.00101815	0.0105319	AGL23	Agamous-like MADS-box protein AGL23	NM_105210.2	Arabidopsis thaliana AGAMOUS-like 23 (AGL23), partial mRNA
AT2G07787	94.3531	-1.74312	5.58169e-06	0.000159547		unknown protein; Ha.	NM_201712.2	Arabidopsis thaliana hypothetical protein (AT2G07787), mRNA
AT2G24040	661.984	-1.7385	7.82008e-12	9.38824e-10		Putative low temperature and salt responsive protein	NM_127966.5	Arabidopsis thaliana Low temperature and salt responsive protein family (AT2G24040), mRNA
AT1G22930	1934.23	-1.72887	1.38684e-07	6.4769e-06		T-complex protein 11	NM_102140.4	Arabidopsis thaliana T-complex protein 11 (AT1G22930), mRNA
AT2G07678	66.9045	-1.72864	4.6623e-05	0.000939317		Putative uncharacterized protein	NM_126735.3	Arabidopsis thaliana hypothetical protein (AT2G07678), partial mRNA
AT2G32680	13473.8	-1.72333	1.58717e-11	1.79959e-09	AtRLP23	Receptor like protein 23	NM_128827.2	Arabidopsis thaliana receptor like protein 23 (RLP23), partial mRNA
AT3G03470	19170.3	-1.71984	2.45443e-09	1.78901e-07	CYP89A9	Cytochrome P450 89A9	NM_111218.4	Arabidopsis thaliana cytochrome P450, family 87, subfamily A, polypeptide 9 (CYP89A9), mRNA
AT4G23885	1098.91	-1.71552	5.50542e-06	0.000157809		At4g23885	NM_118520.1	Arabidopsis thaliana hypothetical protein (AT4G23885), mRNA
AT5G01840	126.199	-1.71432	1.05069e-08	6.42024e-07	OFP1	Transcription repressor OFP1	NM_120262.3	Arabidopsis thaliana ovate family protein 1 (OFP1), mRNA
AT3G24090	722.962	-1.71084	3.57364e-10	3.17823e-08		GFAT	NM_113314.4	Arabidopsis thaliana putative glucosamine-fructose-6-phosphate aminotransferase (GFAT), mRNA
AT5G43910	583.347	-1.71025	2.8951e-08	1.58834e-06		PfkB-like carbohydrate kinase family protein	NM_203149.2	Arabidopsis thaliana pfkB-like carbohydrate kinase family protein (AT5G43910), mRNA
AT3G20500	4137.11	-1.70934	1.49397e-10	1.41816e-08	PAP18	Purple acid phosphatase	NM_112942.5	Arabidopsis thaliana purple acid phosphatase 18 (PAP18), mRNA
AT4G00490	6492	-1.70779	1.63907e-12	2.1172e-10	BAM2	Beta-amylase 2, chloroplastic	NM_116273.5	Arabidopsis thaliana beta-amylase 2 (BAM2), mRNA
AT5G10650	51.2934	-1.70698	0.000197404	0.00299643		At5g10650	NM_121102.6	Arabidopsis thaliana RING/U-box superfamily protein (AT5G10650), mRNA
AT5G41550	63.4878	-1.70594	0.000237938	0.00346615		Disease resistance protein (TIR-NBS-LRR class) family	NM_123519.2	Arabidopsis thaliana Disease resistance protein (TIR-NBS-LRR class) family (AT5G41550), partial mRNA
AT2G31141	175.019	-1.7045	0.000230215	0.00339729		unknown protein; Ha.	NM_001202719.1	Arabidopsis thaliana hypothetical protein (AT2G31141), mRNA
AT5G25120	3729.3	-1.70435	7.29228e-08	3.60359e-06	CYP71B11	Cytochrome P450 71B11	NM_122421.3	Arabidopsis thaliana cytochrome p450, family 71, subfamily B, polypeptide 11 (CYP71B11), mRNA
AT4G38060	42.4605	-1.70176	0.00128602	0.0125347		AT4G38060 protein	NM_202973.3	Arabidopsis thaliana hypothetical protein (AT4G38060), mRNA
AT5G22520	444.735	-1.70158	1.31639e-07	6.17613e-06		At5g22520	NM_122157.3	Arabidopsis thaliana hypothetical protein (AT5G22520), mRNA
AT1G55210	253.382	-1.69386	3.20969e-06	0.00010047	DIR20	Dirigent protein 20	NM_104394.4	Arabidopsis thaliana Disease resistance-responsive (dirigent-like protein) family protein (AT1G55210), mRNA
AT3G48020	126.074	-1.69204	0.000467306	0.00588356		At3g48020	NM_114671.3	Arabidopsis thaliana hypothetical protein (AT3G48020), mRNA
AT1G58225	1134.55	-1.68627	4.89296e-13	6.88693e-11		At1g58225	NM_179493.2	Arabidopsis thaliana hypothetical protein (AT1G58225), mRNA
AT5G28540	16058.1	-1.68564	1.28361e-09	9.81167e-08	MED37A	Mediator of RNA polymerase II transcription subunit 37a	NM_122737.4	Arabidopsis thaliana heat shock protein 70 (Hsp 70) family protein (BIP1), mRNA
AT3G48640	45.9965	-1.68391	0.000117937	0.00199584		Transmembrane protein	NM_114723.1	Arabidopsis thaliana transmembrane protein (AT3G48640), partial mRNA
AT1G67920	526.072	-1.6821	1.19067e-09	9.16999e-08		At1g67920	NM_105462.1	Arabidopsis thaliana hypothetical protein (AT1G67920), mRNA
AT2G37110	13277.8	-1.67888	4.55818e-08	2.37923e-06		At2g37110	NM_129267.5	Arabidopsis thaliana PLAC8 family protein (AT2G37110), mRNA
AT4G36850	175.137	-1.67777	0.000252461	0.00362595		PQ-loop repeat family protein / transmembrane family protein	NM_119849.6	Arabidopsis thaliana PQ-loop repeat family protein / transmembrane family protein (AT4G36850), mRNA
AT1G51140	1318.41	-1.67665	9.88855e-10	7.82231e-08	BHLH122	Transcription factor bHLH122	NM_103993.3	Arabidopsis thaliana basic helix-loop-helix (bHLH) DNA-binding superfamily protein (FBH3), mRNA
AT5G01820	6979.99	-1.67553	2.80312e-09	2.00733e-07	CIPK14	CBL-interacting serine/threonine-protein kinase 14	NM_120260.3	Arabidopsis thaliana serine/threonine protein kinase 1 (SR1), mRNA
AT4G21930	228.057	-1.67309	1.35929e-10	1.29634e-08		Uncharacterized protein At4g21930	NM_118314.3	Arabidopsis thaliana senescence regulator (Protein of unknown function, DUF584) (AT4G21930), mRNA
AT1G66700	63.2041	-1.67171	0.000448473	0.00569564	PXMT1	Paraxanthine methyltransferase 1	NM_202367.3	Arabidopsis thaliana S-adenosyl-L-methionine-dependent methyltransferases superfamily protein (PXMT1), mRNA
AT4G39100	1146.93	-1.67058	6.06882e-17	1.82145e-14	SHL	SHL1	NM_120070.3	Arabidopsis thaliana PHD finger family protein / bromo-adjacent homology (BAH) domain-containing protein (SHL1), mRNA
AT3G47430	1317.39	-1.66899	4.38299e-07	1.80712e-05	PEX11B	Peroxisomal membrane protein 11B	NM_114611.4	Arabidopsis thaliana peroxin 11B (PEX11B), mRNA
AT3G01830	200.194	-1.66677	9.07812e-06	0.00024219	CML40	Probable calcium-binding protein CML40	NM_202478.2	Arabidopsis thaliana Calcium-binding EF-hand family protein (AT3G01830), mRNA
AT4G36220	11210.9	-1.66535	6.94063e-09	4.5256e-07	CYP84A1	Cytochrome P450 84A1	NM_119790.3	Arabidopsis thaliana ferulic acid 5-hydroxylase 1 (FAH1), mRNA
AT4G09970	199.235	-1.66359	1.01466e-06	3.73122e-05		At4g09970	NM_179021.2	Arabidopsis thaliana transmembrane protein (AT4G09970), partial mRNA
AT5G49410	108.832	-1.66065	8.63237e-06	0.000232119		At5g49410	NM_124318.3	Arabidopsis thaliana thiamine-phosphate synthase (AT5G49410), mRNA
AT4G11910	201.125	-1.65882	0.000282888	0.00399271	SGR2	Protein STAY-GREEN 2, chloroplastic	NM_117261.6	Arabidopsis thaliana STAY-GREEN-like protein (AT4G11910), mRNA
AT2G25110	5391.3	-1.65764	3.887e-10	3.41939e-08	SDF2	Stromal cell-derived factor 2-like protein	NM_128068.3	Arabidopsis thaliana stromal cell-derived factor 2-like protein precursor (SDF2), mRNA
AT4G30270	22100.1	-1.65558	5.51853e-07	2.19976e-05	XTH24	Xyloglucan endotransglucosylase/hydrolase protein 24	NM_119173.4	Arabidopsis thaliana xyloglucan endotransglucosylase/hydrolase 24 (XTH24), mRNA
AT2G15020	280.782	-1.65484	1.28968e-05	0.00032697		At2g15020	NM_127064.4	Arabidopsis thaliana hypothetical protein (AT2G15020), mRNA
AT5G53370	1181.13	-1.65172	5.00378e-09	3.33732e-07	ATPMEPCRF	pectin methylesterase PCR fragment F	NM_124716.3	Arabidopsis thaliana pectin methylesterase PCR fragment F (PMEPCRF), mRNA
AT3G47420	157.364	-1.65062	0.000138725	0.00226137	ATPS3	Putative glycerol-3-phosphate transporter 1	NM_114610.4	Arabidopsis thaliana putative glycerol-3-phosphate transporter 1 (G3Pp1), mRNA
AT5G24530	33566.4	-1.64862	3.94214e-10	3.45301e-08	DMR6	Protein DOWNY MILDEW RESISTANCE 6	NM_122361.4	Arabidopsis thaliana 2-oxoglutarate (2OG) and Fe(II)-dependent oxygenase superfamily protein (DMR6), mRNA
AT4G23493	30.6475	-1.64672	0.00386261	0.0282047		Putative uncharacterized protein	NM_118479.3	Arabidopsis thaliana hypothetical protein (AT4G23493), mRNA
AT3G56170	3117.55	-1.64341	8.44685e-09	5.37046e-07	CAN1	CAN1	NM_115475.5	Arabidopsis thaliana Ca-2+ dependent nuclease (CAN), mRNA
AT5G59780	1486.78	-1.64128	2.62736e-07	1.13847e-05	MYB59	Transcription factor MYB59	NM_180895.3	Arabidopsis thaliana myb domain protein 59 (MYB59), mRNA
AT3G18260	158.373	-1.6412	2.09855e-05	0.000486696	RTNLB9	Reticulon-like protein B9	NM_112710.2	Arabidopsis thaliana Reticulon family protein (AT3G18260), mRNA
AT3G00650	365.848	-1.63302	6.45955e-05	0.0012275	-	NR_143843.1	Arabidopsis thaliana uncharacterized misc_RNA (AT3G00650), miscRNA
AT5G52810	4702.06	-1.63136	2.61834e-08	1.46405e-06	SARD4	Protein SAR DEFICIENT 4	NM_124659.2	Arabidopsis thaliana NAD(P)-binding Rossmann-fold superfamily protein (AT5G52810), mRNA
AT1G77880	36.9182	-1.63083	0.00716138	0.0443094		Putative F-box protein At1g77880	NM_106437.2	Arabidopsis thaliana Galactose oxidase/kelch repeat superfamily protein (AT1G77880), mRNA
AT3G27280	334.651	-1.62522	2.303e-05	0.000526338	PHB4	Prohibitin-4, mitochondrial	NM_202640.2	Arabidopsis thaliana prohibitin 4 (PHB4), mRNA
AT1G53625	374.61	-1.6246	2.28301e-05	0.000522939		At1g53625	NM_179473.2	Arabidopsis thaliana hypothetical protein (AT1G53625), mRNA
AT1G10340	840.688	-1.6204	3.89878e-09	2.65234e-07		Ankyrin repeat family protein	NM_179300.1	Arabidopsis thaliana Ankyrin repeat family protein (AT1G10340), mRNA
AT4G04540	26.8157	-1.61664	0.00678932	0.0425693	CRK39	Putative cysteine-rich receptor-like protein kinase 39	NM_116692.2	Arabidopsis thaliana cysteine-rich RLK (RECEPTOR-like protein kinase) 39 (CRK39), mRNA
AT5G36260	28.3185	-1.61413	0.00484649	0.0331629		At5g36260	NM_123017.4	Arabidopsis thaliana Eukaryotic aspartyl protease family protein (AT5G36260), mRNA
AT5G43850	9203.46	-1.61168	3.18943e-09	2.25435e-07	ARD4	1,2-dihydroxy-3-keto-5-methylthiopentene dioxygenase 4	NM_123752.4	Arabidopsis thaliana RmlC-like cupins superfamily protein (ARD4), mRNA
AT2G44745	55.7959	-1.60791	0.00030308	0.004228	WRKY12	At2g44745	NM_130039.3	Arabidopsis thaliana WRKY family transcription factor (WRKY12), mRNA
AT2G20142	1202.24	-1.60622	2.34335e-11	2.57126e-09		Toll-Interleukin-Resistance (TIR) domain family protein	NM_201758.2	Arabidopsis thaliana Toll-Interleukin-Resistance (TIR) domain family protein (AT2G20142), mRNA
AT5G04750	5410.18	-1.60433	8.78849e-08	4.27058e-06		At5g04750	NM_120557.4	Arabidopsis thaliana F1F0-ATPase inhibitor protein (AT5G04750), mRNA
AT1G80120	708.937	-1.60075	1.99018e-08	1.13457e-06		Protein LURP-one-related 5	NM_106661.3	Arabidopsis thaliana LURP-one-like protein (DUF567) (AT1G80120), mRNA
AT1G13470	7466.41	-1.60026	2.66634e-12	3.42248e-10		Protein of unknown function (DUF1262)	NM_101217.4	Arabidopsis thaliana hypothetical protein (DUF1262) (AT1G13470), mRNA
AT1G77370	2232.4	-1.60004	2.55447e-08	1.4362e-06		Glutaredoxin family protein	NM_106386.5	Arabidopsis thaliana Glutaredoxin family protein (AT1G77370), mRNA
AT3G62260	50.4355	-1.59982	0.00108607	0.0110662		Probable protein phosphatase 2C 49	NM_180406.1	Arabidopsis thaliana Protein phosphatase 2C family protein (AT3G62260), mRNA
AT2G07779	120.376	-1.59948	4.79095e-06	0.000139484		unknown protein; Ha.	NM_001335351.1	Arabidopsis thaliana hypothetical protein (AT2G07779), mRNA
AT3G51000	8787.39	-1.59831	1.74212e-10	1.63096e-08		AT3g51000/F24M12_40	NM_114960.3	Arabidopsis thaliana alpha/beta-Hydrolases superfamily protein (AT3G51000), mRNA
AT5G14450	1713.84	-1.59812	1.88404e-07	8.48817e-06		GDSL esterase/lipase At5g14450	NM_121449.2	Arabidopsis thaliana GDSL-like Lipase/Acylhydrolase superfamily protein (AT5G14450), mRNA
AT3G23605	875.242	-1.59755	3.64306e-09	2.52038e-07	PUX12	Plant UBX domain-containing protein 12	NM_113264.4	Arabidopsis thaliana Ubiquitin-like superfamily protein (AT3G23605), mRNA
AT4G37520	927.238	-1.59656	1.12454e-09	8.78397e-08	PER50	Peroxidase 50	NM_119916.4	Arabidopsis thaliana Peroxidase superfamily protein (AT4G37520), mRNA
AT4G24690	63866.2	-1.59622	2.65304e-13	4.04075e-11	NBR1	Protein NBR1 homolog	NM_118602.4	Arabidopsis thaliana ubiquitin-associated (UBA)/TS-N domain-containing protein / octicosapeptide/Phox/Bemp1 (PB1) domain-containing protein (NBR1), mRNA
AT1G14880	54021.9	-1.59437	3.98973e-08	2.11497e-06	PCR1	Protein PLANT CADMIUM RESISTANCE 1	NM_101357.4	Arabidopsis thaliana PLANT CADMIUM RESISTANCE 1 (PCR1), mRNA
AT3G47220	103.624	-1.59411	3.23719e-06	0.000100867	PLC9	Phosphoinositide phospholipase C 9	NM_114589.5	Arabidopsis thaliana phosphatidylinositol-speciwc phospholipase C9 (PLC9), mRNA
AT1G24095	44.2623	-1.59353	0.00231549	0.0194831		Putative thiol-disulfide oxidoreductase DCC	NM_001332638.1	Arabidopsis thaliana Putative thiol-disulfide oxidoreductase DCC (AT1G24095), mRNA
AT3G56500	62.9719	-1.59262	2.64499e-05	0.000594298		Serine-rich protein-like protein	NM_115508.1	Arabidopsis thaliana serine-rich protein-like protein (AT3G56500), partial mRNA
AT3G25020	4297.2	-1.58993	2.89446e-08	1.58834e-06	AtRLP42	Receptor-like protein 42	NM_113406.2	Arabidopsis thaliana receptor like protein 42 (RLP42), mRNA
AT2G02230	3222.47	-1.58741	9.66871e-12	1.14063e-09	PP2B1	F-box protein PP2-B1	NM_126283.5	Arabidopsis thaliana phloem protein 2-B1 (PP2-B1), mRNA
AT2G29110	40.8623	-1.58595	0.00133516	0.0129021	ATGLR2.8	Glutamate receptor	NM_128468.2	Arabidopsis thaliana glutamate receptor 2.8 (GLR2.8), partial mRNA
AT5G19490	119.267	-1.5854	1.92461e-05	0.000451488		Histone superfamily protein	NM_121954.3	Arabidopsis thaliana Histone superfamily protein (AT5G19490), mRNA
AT5G22545	69.5397	-1.58537	0.000499466	0.0061892		Uncharacterized protein At5g22545	NM_147904.3	Arabidopsis thaliana hypothetical protein (AT5G22545), mRNA
AT5G48560	56.8501	-1.58503	0.00395966	0.0287488	BHLH78	Transcription factor bHLH78	NM_124232.4	Arabidopsis thaliana basic helix-loop-helix (bHLH) DNA-binding superfamily protein (AT5G48560), mRNA
AT5G03230	2167.2	-1.58214	1.89721e-07	8.52867e-06		Arabidopsis thaliana genomic DNA, chromosome 5, P1 clone:MOK16	NM_120401.3	Arabidopsis thaliana senescence regulator (Protein of unknown function, DUF584) (AT5G03230), mRNA
AT5G06600	83.7442	-1.5808	0.000391332	0.00512296	UBP12	Ubiquitin carboxyl-terminal hydrolase 12	NM_180452.1	Arabidopsis thaliana ubiquitin-specific protease 12 (UBP12), mRNA
AT1G67650	318.807	-1.57744	3.10247e-06	9.75627e-05		Signal recognition particle subunit SRP72	NM_105433.3	Arabidopsis thaliana SRP72 RNA-binding domain-containing protein (AT1G67650), mRNA
AT1G61120	356.008	-1.57154	0.00217452	0.0185387	GES	(E,E)-geranyllinalool synthase	NM_104793.3	Arabidopsis thaliana terpene synthase 04 (TPS04), mRNA
AT1G64500	2106.53	-1.57153	7.91332e-09	5.07871e-07		F1N19.7	NM_105125.3	Arabidopsis thaliana Glutaredoxin family protein (AT1G64500), mRNA
AT2G14070	45.2137	-1.56661	0.0057627	0.0376596		Wound-responsive protein-like protein	NM_126979.2	Arabidopsis thaliana wound-responsive protein-like protein (AT2G14070), partial mRNA
AT3G52430	12833.5	-1.56035	6.31298e-10	5.30213e-08	PAD4	Lipase-like PAD4	NM_115103.4	Arabidopsis thaliana alpha/beta-Hydrolases superfamily protein (PAD4), mRNA
AT2G43000	165.137	-1.55952	1.39739e-05	0.000348647	JUB1	Transcription factor JUNGBRUNNEN 1	NM_129861.3	Arabidopsis thaliana NAC domain containing protein 42 (NAC042), mRNA
AT1G68290	59.8145	-1.5588	0.00567761	0.0372347	ENDO2	Endonuclease 2	NM_105500.2	Arabidopsis thaliana endonuclease 2 (ENDO2), mRNA
AT5G09876	65.4842	-1.55079	0.000110351	0.00188784		unknown protein; FUNCTIONS IN: molecular_function unknown; INVOLVED IN: biological_process unknown; LOCATED IN: cellular_component unknown; Ha.	NM_001161229.2	Arabidopsis thaliana hypothetical protein (AT5G09876), mRNA
AT4G23880	1671.75	-1.55051	6.12589e-09	4.0592e-07		At4g23880	NM_118519.4	Arabidopsis thaliana hypothetical protein (AT4G23880), mRNA
AT5G05110	4560.79	-1.54634	2.30524e-08	1.29966e-06	CYS7	Cysteine proteinase inhibitor 7	NM_120593.3	Arabidopsis thaliana Cystatin/monellin family protein (AT5G05110), mRNA
AT3G26220	5902.97	-1.54439	3.56805e-11	3.85293e-09	CYP71B3	Cytochrome P450 71B3	NM_113529.3	Arabidopsis thaliana cytochrome P450, family 71, subfamily B, polypeptide 3 (CYP71B3), mRNA
AT2G31390	4234.88	-1.54226	7.22632e-08	3.57966e-06		Probable fructokinase-1	NM_128696.4	Arabidopsis thaliana pfkB-like carbohydrate kinase family protein (AT2G31390), mRNA
AT2G33150	61898.1	-1.54164	2.84861e-08	1.57959e-06	PED1	PKT3	NM_128874.4	Arabidopsis thaliana peroxisomal 3-ketoacyl-CoA thiolase 3 (PKT3), mRNA
AT1G65980	12473.9	-1.54008	1.11069e-07	5.25941e-06	PRXIIB	Peroxiredoxin-2B	NM_105270.3	Arabidopsis thaliana thioredoxin-dependent peroxidase 1 (TPX1), mRNA
AT1G21390	1724.12	-1.53966	1.14923e-07	5.4293e-06	emb2170	Emb2170	NM_101991.3	Arabidopsis thaliana embryo defective 2170 (emb2170), mRNA
AT1G13990	5368.65	-1.53888	4.39939e-10	3.80454e-08		unknown protein; FUNCTIONS IN: molecular_function unknown; INVOLVED IN: biological_process unknown; LOCATED IN: chloroplast; EXPRESSED IN: 23 plant structures; EXPRESSED DURING: 13 growth stages; CONTAINS InterPro DOMAIN/s: Protein of unknown functi /.../3110 (InterPro:IPR021503); Ha.	NM_101265.4	Arabidopsis thaliana plant/protein (AT1G13990), mRNA
AT4G02050	445.195	-1.5359	2.62837e-08	1.46564e-06	STP7	Sugar transport protein 7	NM_116436.6	Arabidopsis thaliana sugar transporter protein 7 (STP7), mRNA
AT4G17660	244.054	-1.53567	1.73492e-06	5.88172e-05	PBL20	Probable serine/threonine-protein kinase PBL20	NM_117874.3	Arabidopsis thaliana Protein kinase superfamily protein (AT4G17660), mRNA
AT1G51070	1262.35	-1.52967	2.85595e-08	1.57959e-06	bHLH115	Basic helix-loop-helix (BHLH) DNA-binding superfamily protein	NM_103985.4	Arabidopsis thaliana basic helix-loop-helix (bHLH) DNA-binding superfamily protein (bHLH115), mRNA
AT2G04495	1063.84	-1.52923	4.94802e-07	2.01565e-05		At2g04495	NM_147243.4	Arabidopsis thaliana transmembrane protein (AT2G04495), mRNA
AT1G30530	1163.71	-1.52857	4.69685e-10	4.02764e-08	UGT78D1	Glycosyltransferase (Fragment)	NM_102790.4	Arabidopsis thaliana UDP-glucosyl transferase 78D1 (UGT78D1), mRNA
AT2G47270	119.887	-1.51982	0.000135613	0.00222129	UPB1	UPB1	NM_130295.3	Arabidopsis thaliana transcription factor UPBEAT protein (UPB1), mRNA
AT3G26590	494.225	-1.5162	3.49715e-06	0.000107722	DTX29	Protein DETOXIFICATION 29	NM_113567.4	Arabidopsis thaliana MATE efflux family protein (AT3G26590), mRNA
AT3G11010	2112.81	-1.51403	8.64455e-08	4.21066e-06	AtRLP34	Receptor-like protein 34	NM_111938.3	Arabidopsis thaliana receptor like protein 34 (RLP34), mRNA
AT3G24730	1041.87	-1.50909	1.34486e-07	6.29523e-06		At3g24730	NM_113385.3	Arabidopsis thaliana mRNA splicing factor, thioredoxin-like U5 snRNP (AT3G24730), partial mRNA
AT5G46180	5622.42	-1.50898	1.23058e-07	5.78686e-06	DELTA-OAT	Ornithine aminotransferase, mitochondrial	NM_123987.4	Arabidopsis thaliana ornithine-delta-aminotransferase (DELTA-OAT), mRNA
AT5G19590	5891.59	-1.5087	1.7902e-06	6.04904e-05		At5g19590	NM_121964.4	Arabidopsis thaliana DUF538 family protein (Protein of unknown function, DUF538) (AT5G19590), mRNA
AT3G26080	626.148	-1.50556	1.52023e-05	0.000372912		Plastid-lipid associated protein PAP / fibrillin family protein	NM_113512.4	Arabidopsis thaliana plastid-lipid associated protein PAP / fibrillin family protein (AT3G26080), mRNA
AT1G22500	1742.15	-1.5054	2.54967e-05	0.000574351	ATL15	E3 ubiquitin-protein ligase ATL15	NM_102099.2	Arabidopsis thaliana RING/U-box superfamily protein (ATL15), mRNA
AT4G01610	444.248	-1.50442	3.06436e-08	1.67669e-06	CATHB3	Cathepsin B-like protease 3	NM_178950.2	Arabidopsis thaliana Cysteine proteinases superfamily protein (AT4G01610), mRNA
AT5G45010	4233.59	-1.50402	6.19406e-06	0.000175089	DSS1(V)	DSS1(V)	NM_123869.4	Arabidopsis thaliana DSS1 homolog on chromosome V (DSS1(V)), mRNA
AT2G26060	153.247	-1.50299	0.00346295	0.0260891	CIA1	Protein CIA1	NM_128165.4	Arabidopsis thaliana Transducin/WD40 repeat-like superfamily protein (emb1345), mRNA
AT4G13000	74.1435	-1.50272	0.00507418	0.0343955		AGC (cAMP-dependent, cGMP-dependent and protein kinase C) kinase family protein	NM_117369.3	Arabidopsis thaliana AGC (cAMP-dependent, cGMP-dependent and protein kinase C) kinase family protein (AT4G13000), mRNA
AT5G08380	968.712	-1.50101	3.15e-07	1.33934e-05	AGAL1	Alpha-galactosidase 1	NM_120922.5	Arabidopsis thaliana alpha-galactosidase 1 (AGAL1), mRNA
AT5G06720	91.4597	-1.50037	0.00257157	0.0210269	PER53	Peroxidase 53	NM_120755.3	Arabidopsis thaliana peroxidase 2 (PA2), mRNA
AT5G25140	1909.41	-1.49823	2.29158e-07	1.00447e-05	CYP71B13	Cytochrome P450 71B13	NM_122423.3	Arabidopsis thaliana cytochrome P450, family 71, subfamily B, polypeptide 13 (CYP71B13), mRNA
AT2G44910	70.8749	-1.49791	0.00555233	0.0366486	ATHB-4	Uncharacterized protein At2g44910 (Fragment)	NM_130055.2	Arabidopsis thaliana homeobox-leucine zipper protein 4 (HB4), mRNA
AT1G26410	101.301	-1.49369	2.27508e-05	0.00052171	FOX4	Berberine bridge enzyme-like 6	NM_102405.3	Arabidopsis thaliana FAD-binding Berberine family protein (AT1G26410), mRNA
AT5G40720	375.23	-1.48624	2.87109e-05	0.000633471		C3H4 type zinc finger protein (DUF23)	NM_123437.4	Arabidopsis thaliana C3H4 type zinc finger protein (DUF23) (AT5G40720), mRNA
AT4G04595	417.509	-1.48489	0.000317184	0.00437392	-	NR_144066.1	Arabidopsis thaliana uncharacterized misc_RNA (AT4G04595), miscRNA
AT4G04490	1554.33	-1.48385	1.14649e-08	6.94326e-07	CRK36	Cysteine-rich receptor-like protein kinase 36	NM_116687.2	Arabidopsis thaliana cysteine-rich RLK (RECEPTOR-like protein kinase) 36 (CRK36), mRNA
AT5G01740	30.5218	-1.48383	0.00820178	0.0488961		AT5g01740/T20L15_10	NM_120252.2	Arabidopsis thaliana Nuclear transport factor 2 (NTF2) family protein (AT5G01740), mRNA
AT1G68300	6406.01	-1.4834	3.03996e-07	1.29525e-05		Adenine nucleotide alpha hydrolases-like superfamily protein	NM_105501.4	Arabidopsis thaliana Adenine nucleotide alpha hydrolases-like superfamily protein (AT1G68300), mRNA
AT4G03960	750.952	-1.4815	1.70385e-05	0.000410553	DSP4	Probable tyrosine-protein phosphatase DSP4	NM_116634.4	Arabidopsis thaliana Phosphotyrosine protein phosphatases superfamily protein (PFA-DSP4), mRNA
AT1G33720	242.187	-1.47917	0.000313585	0.00433308	CYP76C6	Cytochrome P450, family 76, subfamily C, polypeptide 6	NM_103092.3	Arabidopsis thaliana cytochrome P450, family 76, subfamily C, polypeptide 6 (CYP76C6), mRNA
AT1G63840	262.732	-1.47893	3.86024e-05	0.000802267		At1g63840/T12P18_14	NM_105059.4	Arabidopsis thaliana RING/U-box superfamily protein (AT1G63840), mRNA
AT3G58070	133.969	-1.4788	0.00303059	0.0236164	GIS	GIS	NM_115669.3	Arabidopsis thaliana C2H2 and C2HC zinc fingers superfamily protein (GIS), mRNA
AT1G60890	71.6831	-1.47672	7.5964e-05	0.00139136		Phosphatidylinositol 4-phosphate 5-kinase	NM_104770.5	Arabidopsis thaliana Phosphatidylinositol-4-phosphate 5-kinase family protein (AT1G60890), mRNA
AT4G34230	81.2287	-1.47621	0.000980004	0.0102359	CAD5	Cinnamyl alcohol dehydrogenase 5	NM_119587.4	Arabidopsis thaliana cinnamyl alcohol dehydrogenase 5 (CAD5), mRNA
AT4G28510	2196.58	-1.47532	2.00896e-06	6.68869e-05	PHB1	PHB1	NM_118993.4	Arabidopsis thaliana prohibitin 1 (PHB1), mRNA
AT2G42790	14682.5	-1.47375	8.84123e-10	7.10396e-08	CSY3	Citrate synthase	NM_129840.5	Arabidopsis thaliana citrate synthase 3 (CSY3), mRNA
AT1G18590	2300.4	-1.47081	1.66492e-06	5.72042e-05	SOT17	SOT17	NM_101717.3	Arabidopsis thaliana sulfotransferase 17 (SOT17), mRNA
AT1G56550	134.42	-1.4702	8.06729e-06	0.000218363	RGXT3	UDP-D-xylose:L-fucose alpha-1,3-D-xylosyltransferase 3	NM_104532.4	Arabidopsis thaliana RhamnoGalacturonan specific Xylosyltransferase 1 (RGXT3), mRNA
AT1G60420	6663.66	-1.47001	3.58018e-09	2.4853e-07		Probable nucleoredoxin 1	NM_104729.4	Arabidopsis thaliana DC1 domain-containing protein (AT1G60420), mRNA
AT4G23610	565.302	-1.46915	5.23041e-05	0.00103337		AT4g23610/F9D16_80	NM_118492.1	Arabidopsis thaliana Late embryogenesis abundant (LEA) hydroxyproline-rich glycoprotein family (AT4G23610), mRNA
AT4G23200	182.895	-1.4685	0.000595608	0.00706543	CRK12	cysteine-rich RLK (RECEPTOR-like protein kinase) 12	NM_001341585.1	Arabidopsis thaliana cysteine-rich RLK (RECEPTOR-like protein kinase) 12 (CRK12), mRNA
AT4G03070	167.801	-1.46797	0.00037021	0.00491581	AOP1	Probable 2-oxoglutarate-dependent dioxygenase AOP1	NM_116541.4	Arabidopsis thaliana 2-oxoglutarate (2OG) and Fe(II)-dependent oxygenase superfamily protein (AOP1), mRNA
AT1G31820	1142.4	-1.46646	3.99883e-05	0.000825217		Probable polyamine transporter At1g31820	NM_102919.4	Arabidopsis thaliana Amino acid permease family protein (PUT1), mRNA
AT1G30410	81.9811	-1.46471	3.86412e-05	0.000802267	ATMRP13	multidrug resistance-associated protein 13	NM_001332897.1	Arabidopsis thaliana multidrug resistance-associated protein 13 (ABCC12), partial mRNA
AT4G05590	591.058	-1.4643	2.09574e-08	1.18811e-06		CONTAINS InterPro DOMAIN/s: Uncharacterised protein family UPF0041 (InterPro:IPR005336); BEST Arabidopsis thaliana protein match is: Uncharacterised protein family (UPF0041) (TAIR:AT4G22310.1); Ha.	NM_116797.4	Arabidopsis thaliana pyruvate carrier-like protein (AT4G05590), mRNA
AT2G07722	40.8798	-1.46107	0.00606693	0.0391836		unknown protein; BEST Arabidopsis thaliana protein match is: unknown protein (TAIR:ATMG00620.1); Ha.	NM_126759.1	Arabidopsis thaliana transmembrane protein (AT2G07722), partial mRNA
AT5G07340	383.735	-1.4596	4.35464e-08	2.27882e-06		Calreticulin family protein	NM_120816.3	Arabidopsis thaliana Calreticulin family protein (AT5G07340), mRNA
AT1G33840	55.1501	-1.45591	0.000332117	0.00453087		Protein of unknown function (DUF567)	NM_001333068.1	Arabidopsis thaliana LURP-one-like protein (DUF567) (AT1G33840), partial mRNA
AT4G26120	40.5149	-1.45572	0.00381494	0.0279868		Ankyrin repeat family protein / BTB/POZ domain-containing protein	NM_118745.2	Arabidopsis thaliana Ankyrin repeat family protein / BTB/POZ domain-containing protein (AT4G26120), partial mRNA
AT4G39030	1603.11	-1.45558	6.63052e-08	3.32487e-06	DTX47	Protein DETOXIFICATION 47, chloroplastic	NM_120063.6	Arabidopsis thaliana MATE efflux family protein (EDS5), mRNA
AT1G33265	548.804	-1.45484	7.1781e-08	3.56442e-06	FAX4	Protein FATTY ACID EXPORT 4, chloroplastic	NM_103055.4	Arabidopsis thaliana Transmembrane proteins 14C (AT1G33265), mRNA
AT3G23120	2221.95	-1.45362	3.92509e-06	0.000117632	AtRLP38	Receptor-like protein 38	NM_113213.2	Arabidopsis thaliana receptor like protein 38 (RLP38), partial mRNA
AT1G09932	55.9144	-1.45112	0.00264393	0.0214382		Phosphoglycerate mutase family protein	NM_179297.3	Arabidopsis thaliana Phosphoglycerate mutase family protein (AT1G09932), mRNA
AT1G75300	105.953	-1.44914	0.00402674	0.0290806		At1g75300	NM_106185.2	Arabidopsis thaliana NmrA-like negative transcriptional regulator family protein (AT1G75300), mRNA
AT5G57330	7401	-1.44864	1.54994e-08	8.98659e-07		Glucose-6-phosphate 1-epimerase	NM_125115.4	Arabidopsis thaliana Galactose mutarotase-like superfamily protein (AT5G57330), mRNA
AT5G58620	1318.45	-1.44357	9.80781e-08	4.7321e-06		Zinc finger CCCH domain-containing protein 66	NM_125249.3	Arabidopsis thaliana zinc finger (CCCH-type) family protein (AT5G58620), mRNA
AT5G26860	1994.53	-1.44177	5.95676e-07	2.35148e-05	LON_ARA_ARA	lon protease 1	NM_122568.4	Arabidopsis thaliana lon protease 1 (LON1), mRNA
AT4G13820	306.122	-1.44113	1.57517e-07	7.24048e-06		Disease resistance like protein	NM_117456.6	Arabidopsis thaliana Leucine-rich repeat (LRR) family protein (AT4G13820), mRNA
AT5G07830	11882.7	-1.44097	2.56562e-09	1.85023e-07	AtGUS2	Heparanase-like protein 1	NM_120865.5	Arabidopsis thaliana glucuronidase 2 (GUS2), mRNA
AT2G32530	487.692	-1.44094	4.97129e-05	0.000989844	CSLB3	Cellulose synthase-like protein B3	NM_179859.4	Arabidopsis thaliana cellulose synthase-like B3 (CSLB03), mRNA
AT4G14800	2192.01	-1.44052	1.41856e-08	8.36747e-07	PBD2	Proteasome subunit beta type	NM_117565.4	Arabidopsis thaliana 20S proteasome beta subunit D2 (PBD2), mRNA
AT3G61960	1431.93	-1.43435	3.27992e-07	1.38592e-05	ATG1A	Serine/threonine-protein kinase ATG1a	NM_116061.3	Arabidopsis thaliana Protein kinase superfamily protein (AT3G61960), mRNA
AT5G61900	91.9585	-1.43326	0.0019504	0.0170986	BON1	Protein BONZAI 1	NM_203248.2	Arabidopsis thaliana Calcium-dependent phospholipid-binding Copine family protein (BON1), mRNA
AT5G54250	59.7375	-1.42796	0.00317789	0.0244838	CNGC4	Cyclic nucleotide-gated ion channel 4	NM_180857.2	Arabidopsis thaliana cyclic nucleotide-gated cation channel 4 (CNGC4), mRNA
AT2G16710	534.804	-1.42684	4.81673e-07	1.97003e-05		Iron-sulfur cluster biosynthesis family protein	NM_127223.5	Arabidopsis thaliana Iron-sulfur cluster biosynthesis family protein (AT2G16710), mRNA
AT3G59100	101.853	-1.42405	0.0012638	0.0123589	CALS6	Putative callose synthase 6	NM_115772.4	Arabidopsis thaliana glucan synthase-like 11 (GSL11), mRNA
AT2G18950	343.285	-1.42263	7.12201e-05	0.00132779	HPT1	Homogentisate phytyltransferase 1, chloroplastic	NM_179653.4	Arabidopsis thaliana homogentisate phytyltransferase 1 (HPT1), mRNA
AT1G75750	5999.75	-1.42043	6.41088e-06	0.000179725	GASA1	GASA1	NM_106225.5	Arabidopsis thaliana GAST1 protein homolog 1 (GASA1), mRNA
AT5G15860	1356.89	-1.41986	1.29502e-05	0.000327916	ICME	Isoprenylcysteine alpha-carbonyl methylesterase ICME	NM_203057.1	Arabidopsis thaliana prenylcysteine methylesterase (PCME), mRNA
AT3G01970	138.561	-1.41859	0.000207482	0.00311132	WRKY45	Probable WRKY transcription factor 45	NM_111063.4	Arabidopsis thaliana WRKY DNA-binding protein 45 (WRKY45), mRNA
AT1G32450	913.16	-1.41835	4.20801e-10	3.65452e-08	NPF7.3	Protein NRT1/ PTR FAMILY 7.3	NM_102980.4	Arabidopsis thaliana nitrate transporter 1.5 (NRT1.5), mRNA
AT4G05020	319.939	-1.41637	5.27715e-05	0.00104059	NDB2	NAD(P)H dehydrogenase B2	NM_116741.4	Arabidopsis thaliana NAD(P)H dehydrogenase B2 (NDB2), mRNA
AT5G53970	1362.8	-1.41459	6.72713e-07	2.60103e-05		Probable aminotransferase TAT2	NM_124776.5	Arabidopsis thaliana Tyrosine transaminase family protein (TAT7), mRNA
AT4G25835	1018.32	-1.41448	3.85714e-07	1.60982e-05		AAA-ATPase At4g25835	NM_118716.5	Arabidopsis thaliana P-loop containing nucleoside triphosphate hydrolases superfamily protein (AT4G25835), mRNA
AT1G67360	401	-1.41116	1.67692e-05	0.000405982		REF/SRPP-like protein At1g67360	NM_179525.3	Arabidopsis thaliana Rubber elongation factor protein (REF) (AT1G67360), mRNA
AT2G00460	541.606	-1.41067	3.87649e-05	0.000803297	-	NR_143622.1	Arabidopsis thaliana uncharacterized misc_RNA (AT2G00460), miscRNA
AT4G39670	356.567	-1.40954	8.66966e-05	0.00155407		ACD11 homolog protein	NM_120127.3	Arabidopsis thaliana Glycolipid transfer protein (GLTP) family protein (AT4G39670), mRNA
AT3G22930	57.0789	-1.4085	0.00613757	0.0395022	CML11	Calmodulin-like protein 11	NM_113193.2	Arabidopsis thaliana calmodulin-like 11 (CML11), mRNA
AT5G43780	11691.1	-1.4054	5.63388e-08	2.89627e-06	APS4	ATP sulfurylase 4, chloroplastic	NM_123745.6	Arabidopsis thaliana Pseudouridine synthase/archaeosine transglycosylase-like family protein (APS4), mRNA
AT1G64950	5386.28	-1.40397	2.11019e-06	6.98006e-05	CYP89A5	Cytochrome P450, family 89, subfamily A, polypeptide 5	NM_105169.3	Arabidopsis thaliana cytochrome P450, family 89, subfamily A, polypeptide 5 (CYP89A5), mRNA
AT3G44100	4754.85	-1.40058	4.34674e-07	1.7958e-05		At3g44100	NM_114278.5	Arabidopsis thaliana MD-2-related lipid recognition domain-containing protein (AT3G44100), mRNA
AT5G60280	1062.62	-1.40016	6.97652e-09	4.53451e-07	LECRK18	L-type lectin-domain containing receptor kinase I.8	NM_125421.2	Arabidopsis thaliana Concanavalin A-like lectin protein kinase family protein (AT5G60280), partial mRNA
AT2G07706	111.694	-1.39783	0.000873168	0.00938908		unknown protein; BEST Arabidopsis thaliana protein match is: unknown protein (TAIR:ATMG00470.1); Ha.	NM_126750.4	Arabidopsis thaliana hypothetical protein (AT2G07706), mRNA
AT5G46230	1042.55	-1.39693	5.21199e-06	0.000149819		At5g46230	NM_123992.3	Arabidopsis thaliana hypothetical protein (Protein of unknown function, DUF538) (AT5G46230), mRNA
AT1G26558	113.929	-1.39048	5.45424e-05	0.00106829	-	NR_143571.1	Arabidopsis thaliana other RNA (AT1G26558), ncRNA
AT4G30230	82.6635	-1.39032	0.00263716	0.0214003		Uncharacterized protein AT4g30230	NM_119169.3	Arabidopsis thaliana hypothetical protein (AT4G30230), mRNA
AT3G02090	904.516	-1.38957	7.25353e-05	0.00134592	MPPBETA	Insulinase (Peptidase family M16) protein	NM_180169.1	Arabidopsis thaliana Insulinase (Peptidase family M16) protein (MPPBETA), mRNA
AT4G17830	1358.94	-1.38865	9.55409e-08	4.63158e-06		Peptidase M20/M25/M40 family protein	NM_117892.5	Arabidopsis thaliana Peptidase M20/M25/M40 family protein (AT4G17830), mRNA
AT4G21580	104.131	-1.38794	0.000184107	0.00283367		AT4g21580/F18E5_200	NM_118278.3	Arabidopsis thaliana oxidoreductase, zinc-binding dehydrogenase family protein (AT4G21580), mRNA
AT5G62820	257.148	-1.38789	6.92524e-06	0.000191514		CASP-like protein	NM_125677.4	Arabidopsis thaliana Uncharacterized protein family (UPF0497) (AT5G62820), mRNA
AT3G54960	1130.82	-1.38642	5.06e-06	0.000145861	PDIL1-3	PDIL1-3	NM_115353.5	Arabidopsis thaliana PDI-like 1-3 (PDIL1-3), mRNA
AT2G41220	4603.71	-1.3853	2.58781e-08	1.45095e-06	GLU2	Ferredoxin-dependent glutamate synthase 2, chloroplastic	NM_129687.5	Arabidopsis thaliana glutamate synthase 2 (GLU2), mRNA
AT1G02305	17747.7	-1.38257	9.59874e-09	6.00922e-07	CATHB2	Cathepsin B-like protease 2	NM_100111.3	Arabidopsis thaliana Cysteine proteinases superfamily protein (AT1G02305), mRNA
AT1G61800	63.8809	-1.37989	0.00619937	0.0397496	GPT2	glucose-6-phosphate/phosphate translocator 2	NM_104862.4	Arabidopsis thaliana glucose-6-phosphate/phosphate translocator 2 (GPT2), mRNA
AT4G40060	7587.06	-1.37759	8.03146e-08	3.94024e-06	ATHB-16	HB16	NM_120171.3	Arabidopsis thaliana homeobox protein 16 (HB16), mRNA
AT1G61470	151.421	-1.37686	4.38719e-06	0.000129204	CAF1-5	Probable CCR4-associated factor 1 homolog 5	NM_104828.2	Arabidopsis thaliana Polynucleotidyl transferase, ribonuclease H-like superfamily protein (AT1G61470), mRNA
AT2G18000	97.7246	-1.37624	0.000274285	0.00390096	TAF14	Transcription initiation factor TFIID subunit 14	NM_127356.1	Arabidopsis thaliana TBP-associated factor 14 (TAF14), partial mRNA
AT3G24170	368.733	-1.37291	1.26246e-05	0.000320866	ATGR1	Glutathione reductase, cytosolic	NM_113322.5	Arabidopsis thaliana glutathione-disulfide reductase (GR1), mRNA
AT3G23600	6408.21	-1.37189	5.6969e-08	2.91396e-06		AT3g23600/MDB19_9	NM_113263.4	Arabidopsis thaliana alpha/beta-Hydrolases superfamily protein (AT3G23600), mRNA
AT3G22970	537.636	-1.36722	0.00014224	0.00230469		At3g22970	NM_113197.4	Arabidopsis thaliana hypothetical protein (DUF506) (AT3G22970), mRNA
AT3G23580	2104.31	-1.36618	1.15012e-08	6.94462e-07	RNR2A	Ribonucleoside-diphosphate reductase small chain A	NM_113261.4	Arabidopsis thaliana ribonucleotide reductase 2A (RNR2A), mRNA
AT4G15610	177.775	-1.361	3.06932e-05	0.000671341		CASP-like protein 1D1	NM_117652.4	Arabidopsis thaliana Uncharacterized protein family (UPF0497) (AT4G15610), mRNA
AT5G42300	25237.7	-1.35897	2.50541e-06	8.01456e-05	UBL5	UBL5	NM_123595.4	Arabidopsis thaliana ubiquitin-like protein 5 (UBL5), mRNA
AT2G21180	334.678	-1.35816	0.000322679	0.0044407		At2g21180/F26H11.6	NM_127688.3	Arabidopsis thaliana transmembrane protein (AT2G21180), mRNA
AT4G39403	43.0033	-1.35716	0.00450621	0.0315497	PLS	Peptide POLARIS	NM_001036736.1	Arabidopsis thaliana polari (PLS), mRNA
AT3G49120	35169.7	-1.35667	1.50002e-06	5.28738e-05	PER34	Peroxidase 34	NM_114771.3	Arabidopsis thaliana peroxidase CB (PRXCB), mRNA
AT1G17620	3219.66	-1.35657	3.35968e-08	1.81877e-06		At1g17620/F11A6_23	NM_101625.5	Arabidopsis thaliana Late embryogenesis abundant (LEA) hydroxyproline-rich glycoprotein family (AT1G17620), mRNA
AT1G35230	4092.36	-1.35621	3.53429e-05	0.000752006	AGP5	Classical arabinogalactan protein 5	NM_103221.3	Arabidopsis thaliana arabinogalactan protein 5 (AGP5), mRNA
AT2G21870	894.764	-1.35534	0.000162843	0.00258033	MGP1	Probable ATP synthase 24 kDa subunit, mitochondrial	NM_179687.1	Arabidopsis thaliana MALE GAMETOPHYTE DEFECTIVE 1 (MGP1), mRNA
AT2G07773	79.8295	-1.35291	0.00402303	0.0290744		unknown protein; BEST Arabidopsis thaliana protein match is: unknown protein (TAIR:ATMG00910.1); Ha.	NM_201707.2	Arabidopsis thaliana cytochrome B/B6 protein (AT2G07773), mRNA
AT5G46050	410.231	-1.35235	6.96414e-08	3.46661e-06	NPF5.2	Protein NRT1/ PTR FAMILY 5.2	NM_123973.4	Arabidopsis thaliana peptide transporter 3 (PTR3), mRNA
AT3G61880	126.124	-1.35232	0.00656204	0.0414756	CYP78A9	Cytochrome p450 78a9	NM_116053.3	Arabidopsis thaliana cytochrome p450 78a9 (CYP78A9), mRNA
AT1G10155	96.6051	-1.35181	0.00473426	0.032529	ATPP2-A10	Phloem protein 2-A10	NM_148455.2	Arabidopsis thaliana phloem protein 2-A10 (PP2-A10), partial mRNA
AT1G29240	1535.7	-1.35073	1.93845e-07	8.67585e-06		F28N24.8 protein	NM_102664.5	Arabidopsis thaliana transcription initiation factor TFIID subunit, putative (DUF688) (AT1G29240), mRNA
AT1G13550	80.8942	-1.35022	0.000936499	0.00991338		Putative uncharacterized protein	NM_101225.2	Arabidopsis thaliana hypothetical protein (DUF1262) (AT1G13550), mRNA
AT4G23210	94.6768	-1.34763	0.000546026	0.00662142	CRK13	Cysteine-rich receptor-like protein kinase 13	NM_179096.3	Arabidopsis thaliana cysteine-rich RLK (RECEPTOR-like protein kinase) 13 (CRK13), mRNA
AT1G67250	3854.01	-1.34504	2.20815e-07	9.75459e-06		At1g67250	NM_105394.4	Arabidopsis thaliana Proteasome maturation factor UMP1 (AT1G67250), mRNA
AT2G32960	122.237	-1.34049	0.000203219	0.00306088	DSP2	Tyrosine-protein phosphatase DSP2	NM_128856.5	Arabidopsis thaliana Phosphotyrosine protein phosphatases superfamily protein (PFA-DSP2), mRNA
AT1G21410	141.1	-1.34041	0.000113649	0.00193288	SKP2A	F-box protein SKP2A	NM_101993.4	Arabidopsis thaliana F-box/RNI-like superfamily protein (SKP2A), mRNA
AT2G20560	515.614	-1.33868	4.54905e-05	0.000920134		At2g20560/T13C7.15	NM_127616.5	Arabidopsis thaliana DNAJ heat shock family protein (AT2G20560), mRNA
AT4G32980	65.7831	-1.33866	0.00369369	0.0272984	ATH1	Homeobox protein ATH1	NM_119452.4	Arabidopsis thaliana homeobox protein ATH1 (ATH1), mRNA
AT2G35020	2969.07	-1.33863	1.00778e-10	9.84104e-09	GLCNAC1PUT2	UDP-N-acetylglucosamine diphosphorylase 2	NM_129054.4	Arabidopsis thaliana N-acetylglucosamine-1-phosphate uridylyltransferase 2 (GlcNAc1pUT2), mRNA
AT3G43520	10353.6	-1.33815	8.81745e-07	3.3141e-05	FAX2	Protein FATTY ACID EXPORT 2, chloroplastic	NM_114220.4	Arabidopsis thaliana Transmembrane proteins 14C (AT3G43520), mRNA
AT5G10930	1574.95	-1.33733	3.81261e-07	1.5945e-05	CIPK5	CBL-interacting serine/threonine-protein kinase 5	NM_121131.3	Arabidopsis thaliana CBL-interacting protein kinase 5 (CIPK5), mRNA
AT1G42480	431.382	-1.33685	1.05639e-06	3.87073e-05		TLR4 regulator/MIR-interacting MSAP protein	NM_103436.3	Arabidopsis thaliana TLR4 regulator/MIR-interacting MSAP protein (AT1G42480), mRNA
AT3G13810	135.333	-1.33451	0.00411258	0.0294964	AtIDD11	indeterminate(ID)-domain 11	NM_112234.3	Arabidopsis thaliana indeterminate(ID)-domain 11 (IDD11), mRNA
AT2G01505	189.728	-1.33405	1.81021e-05	0.000430089	CLE16	CLAVATA3/ESR (CLE)-related protein 16	NM_001335066.1	Arabidopsis thaliana CLAVATA3/ESR-RELATED 16 (CLE16), mRNA
AT3G13870	206.763	-1.33297	9.28383e-06	0.00024639	RHD3	Protein ROOT HAIR DEFECTIVE 3	NM_202579.1	Arabidopsis thaliana Root hair defective 3 GTP-binding protein (RHD3) (RHD3), mRNA
AT4G18580	366.226	-1.33237	3.42089e-07	1.4425e-05		At4g18580	NM_202839.3	Arabidopsis thaliana hypothetical protein (AT4G18580), mRNA
AT1G74020	1201.09	-1.33165	8.62558e-05	0.00155238	SSL12	Protein STRICTOSIDINE SYNTHASE-LIKE 12	NM_106061.4	Arabidopsis thaliana strictosidine synthase 2 (SS2), mRNA
AT5G55460	6313.14	-1.33053	1.53889e-08	8.94791e-07		At5g55460	NM_124928.4	Arabidopsis thaliana Bifunctional inhibitor/lipid-transfer protein/seed storage 2S albumin superfamily protein (AT5G55460), mRNA
AT2G02390	243.2	-1.33027	3.31747e-06	0.000102897	ATGSTZ1	glutathione S-transferase zeta 1	NM_201671.3	Arabidopsis thaliana glutathione S-transferase zeta 1 (GSTZ1), mRNA
AT2G30550	2117.83	-1.32913	7.16901e-05	0.00133375		Phospholipase A1-Igamma2, chloroplastic	NM_179817.2	Arabidopsis thaliana alpha/beta-Hydrolases superfamily protein (AT2G30550), mRNA
AT1G53750	19441.5	-1.32908	1.80766e-09	1.35138e-07	RPT1A	RPT1A	NM_104252.3	Arabidopsis thaliana regulatory particle triple-A 1A (RPT1A), mRNA
AT1G17830	58.0964	-1.32422	0.000692319	0.00784974		At1g17830	NM_101646.3	Arabidopsis thaliana hypothetical protein (DUF789) (AT1G17830), mRNA
AT3G50860	227.803	-1.32399	0.000427309	0.00549524		AP-3 complex subunit sigma	NM_114946.2	Arabidopsis thaliana Clathrin adaptor complex small chain family protein (AT3G50860), mRNA
AT1G76390	39.2096	-1.32188	0.00367088	0.0272188	PUB43	U-box domain-containing protein 43	NM_106288.4	Arabidopsis thaliana ARM repeat superfamily protein (PUB43), mRNA
AT2G33530	7797.48	-1.3216	5.40839e-07	2.16862e-05	SCPL46	Serine carboxypeptidase-like 46	NM_179881.4	Arabidopsis thaliana serine carboxypeptidase-like 46 (scpl46), mRNA
AT1G01010	683.865	-1.31978	7.35867e-08	3.62761e-06	NAC001	NAC domain-containing protein 1	NM_099983.2	Arabidopsis thaliana NAC domain containing protein 1 (NAC001), mRNA
AT5G12890	4816.38	-1.31947	5.97237e-08	3.02457e-06	UGT92A1	Glycosyltransferase (Fragment)	NM_121292.5	Arabidopsis thaliana UDP-Glycosyltransferase superfamily protein (AT5G12890), mRNA
AT1G24575	1234.19	-1.31904	1.71204e-07	7.79934e-06		At1g24575	NM_102300.3	Arabidopsis thaliana DEAD-box ATP-dependent RNA helicase-like protein (AT1G24575), mRNA
AT2G16700	580.879	-1.31891	1.94273e-05	0.000455214	ADF5	ATADF5	NM_127222.5	Arabidopsis thaliana actin depolymerizing factor 5 (ADF5), mRNA
AT2G29460	338.387	-1.31817	0.000291536	0.0041006	GSTU4	Glutathione S-transferase U4	NM_128500.4	Arabidopsis thaliana glutathione S-transferase tau 4 (GSTU4), mRNA
AT2G17740	87.4493	-1.31716	0.00775202	0.0468496		At2g17740	NM_127328.3	Arabidopsis thaliana Cysteine/Histidine-rich C1 domain family protein (AT2G17740), mRNA
AT3G48310	4463.43	-1.31604	7.90629e-07	2.99925e-05	CYP71A22	Cytochrome P450 71A22	NM_148857.3	Arabidopsis thaliana cytochrome P450, family 71, subfamily A, polypeptide 22 (CYP71A22), mRNA
AT3G52850	20250.4	-1.31407	8.59293e-09	5.44637e-07	VSR1	Vacuolar-sorting receptor 1	NM_115145.2	Arabidopsis thaliana vacuolar sorting receptor homolog 1 (VSR1), mRNA
AT1G13090	920.307	-1.3091	9.39841e-06	0.000249107	CYP71B28	Cytochrome P450 71B28	NM_101179.3	Arabidopsis thaliana cytochrome P450, family 71, subfamily B, polypeptide 28 (CYP71B28), mRNA
AT4G27740	8109.35	-1.30228	7.20468e-06	0.000198435		Protein yippee-like	NM_118913.5	Arabidopsis thaliana Yippee family putative zinc-binding protein (AT4G27740), mRNA
AT3G44670	203.79	-1.30021	0.00106418	0.010903		Disease resistance protein (TIR-NBS-LRR class) family	NM_114335.5	Arabidopsis thaliana Disease resistance protein (TIR-NBS-LRR class) family (AT3G44670), mRNA
AT2G43350	633.288	-1.29707	7.48724e-07	2.85621e-05	GPX3	Probable glutathione peroxidase 3, mitochondrial	NM_129896.4	Arabidopsis thaliana glutathione peroxidase 3 (GPX3), mRNA
AT2G18240	101.062	-1.29598	0.00373893	0.027538		Protein RER1D	NM_179643.1	Arabidopsis thaliana Rer1 family protein (AT2G18240), mRNA
AT1G72160	26899.1	-1.29529	8.62399e-08	4.21066e-06	PATL3	Patellin-3	NM_105874.4	Arabidopsis thaliana Sec14p-like phosphatidylinositol transfer family protein (AT1G72160), mRNA
AT1G59640	43.1364	-1.2933	0.00355175	0.026562	BPE	Transcription factor BPE	NM_179498.3	Arabidopsis thaliana transcription factor BIG PETAL P (BPE) (BPEp), mRNA
AT3G11270	312.109	-1.29039	1.14028e-05	0.000294583	RPN8B	26S proteasome non-ATPase regulatory subunit 7 homolog B	NM_111962.5	Arabidopsis thaliana Mov34/MPN/PAD-1 family protein (MEE34), mRNA
AT1G69430	84.9348	-1.28804	0.00552399	0.0365098		Son of sevenless protein	NM_105610.3	Arabidopsis thaliana Son of sevenless protein (AT1G69430), mRNA
AT3G51260	3141.32	-1.28718	6.16775e-08	3.10809e-06	PAD1	Proteasome subunit alpha type	NM_114985.3	Arabidopsis thaliana 20S proteasome alpha subunit PAD1 (PAD1), mRNA
AT5G07010	1274.06	-1.28689	0.000898901	0.00961009	SOT15	Sulfotransferase	NM_120783.4	Arabidopsis thaliana sulfotransferase 2A (ST2A), mRNA
AT1G73805	9231.21	-1.28625	6.9083e-09	4.51896e-07	SARD1	Protein SAR DEFICIENT 1	NM_106040.3	Arabidopsis thaliana Calmodulin binding protein-like protein (SARD1), mRNA
AT2G01008	402.082	-1.28559	0.000606548	0.00715505		FUNCTIONS IN: molecular_function unknown; INVOLVED IN: biological_process unknown; LOCATED IN: cellular_component unknown; BEST Arabidopsis thaliana protein match is: maternal effect embryo arrest 38 (TAIR:AT3G43160.1).	NM_001202562.2	Arabidopsis thaliana maternal effect embryo arrest protein (AT2G01008), partial mRNA
AT1G16510	1600.63	-1.28464	0.000650927	0.00751401	SAUR41	Auxin-responsive protein SAUR41	NM_101516.4	Arabidopsis thaliana SAUR-like auxin-responsive protein family (AT1G16510), mRNA
AT4G13577	151.352	-1.28251	0.000599168	0.00708701			NM_001340869.1	Arabidopsis thaliana hypothetical protein (AT4G13577), mRNA
AT5G62740	10291.5	-1.28211	3.46147e-07	1.4566e-05	HIR1	HIR4	NM_125669.3	Arabidopsis thaliana SPFH/Band 7/PHB domain-containing membrane-associated protein family (HIR1), mRNA
AT2G40460	1994.99	-1.27899	5.15043e-07	2.08149e-05	NPF5.1	Protein NRT1/ PTR FAMILY 5.1	NM_129607.4	Arabidopsis thaliana Major facilitator superfamily protein (AT2G40460), mRNA
AT3G52710	4568.73	-1.27792	6.26664e-07	2.45953e-05		Uncharacterized protein At3g52710	NM_115131.4	Arabidopsis thaliana hypothetical protein (AT3G52710), mRNA
AT1G20350	829.003	-1.27587	1.22799e-11	1.41593e-09	TIM17-1	Mitochondrial import inner membrane translocase subunit TIM17-1	NM_101886.4	Arabidopsis thaliana translocase inner membrane subunit 17-1 (TIM17-1), mRNA
AT3G44720	4208.75	-1.27485	8.38207e-09	5.34593e-07	ADT4	Arogenate dehydratase 4, chloroplastic	NM_114340.4	Arabidopsis thaliana arogenate dehydratase 4 (ADT4), mRNA
AT4G03450	428.67	-1.2741	7.38258e-05	0.00136504		Ankyrin repeat family protein	NM_116583.4	Arabidopsis thaliana Ankyrin repeat family protein (AT4G03450), mRNA
AT1G08050	2270.34	-1.27391	2.34221e-06	7.61181e-05		T6D22.13	NM_100679.5	Arabidopsis thaliana Zinc finger (C3HC4-type RING finger) family protein (AT1G08050), mRNA
AT3G29000	533.566	-1.27379	0.000260542	0.00372107	CML45	Probable calcium-binding protein CML45	NM_113821.3	Arabidopsis thaliana Calcium-binding EF-hand family protein (AT3G29000), mRNA
AT5G50350	1624.74	-1.27303	1.64198e-07	7.51372e-06		Uncharacterized protein At5g50350	NM_124416.4	Arabidopsis thaliana hypothetical protein (AT5G50350), mRNA
AT4G19700	2553.88	-1.26981	3.21702e-06	0.000100546	BOI	E3 ubiquitin-protein ligase BOI	NM_118090.4	Arabidopsis thaliana SBP (S-ribonuclease binding protein) family protein (RING), mRNA
AT2G24390	322.689	-1.2681	4.09946e-06	0.000121962	AIG2LD	AIG2-like protein D	NM_128000.4	Arabidopsis thaliana AIG2-like (avirulence induced gene) family protein (AT2G24390), mRNA
AT2G19740	4754.24	-1.26803	1.68743e-06	5.78801e-05	RPL31A	60S ribosomal protein L31-1	NM_127532.4	Arabidopsis thaliana Ribosomal protein L31e family protein (AT2G19740), mRNA
AT5G60440	127.044	-1.26775	0.00013091	0.0021616	AGL62	Agamous-like MADS-box protein AGL62	NM_125437.5	Arabidopsis thaliana AGAMOUS-like 62 (AGL62), mRNA
AT4G39210	350.98	-1.26472	0.000384701	0.00506948	APL3	Glucose-1-phosphate adenylyltransferase	NM_120081.2	Arabidopsis thaliana Glucose-1-phosphate adenylyltransferase family protein (APL3), mRNA
AT5G62500	233.041	-1.26277	7.00032e-06	0.000193328	EB1B	Microtubule-associated protein RP/EB family member 1B	NM_125644.3	Arabidopsis thaliana end binding protein 1B (EB1B), mRNA
AT1G34570	1901.21	-1.26119	1.61489e-05	0.000393297		Essential protein Yae1, N-terminal	NM_103180.3	Arabidopsis thaliana Essential protein Yae1, N-terminal (AT1G34570), mRNA
AT5G64490	218.813	-1.26031	1.81718e-05	0.000431136	APUM26	Pumilio homolog 26	NM_125845.3	Arabidopsis thaliana ARM repeat superfamily protein (AT5G64490), mRNA
AT1G74010	195.833	-1.25982	0.00171613	0.0156011		At1g74010	NM_106060.3	Arabidopsis thaliana Calcium-dependent phosphotriesterase superfamily protein (AT1G74010), mRNA
AT2G22780	8705.34	-1.25828	1.59742e-06	5.54453e-05	PMDH1	PMDH1	NM_127843.5	Arabidopsis thaliana peroxisomal NAD-malate dehydrogenase 1 (PMDH1), mRNA
AT5G64990	45.7516	-1.25823	0.00670685	0.0422008	AtRABH1a	RAB GTPase homolog H1A	NM_125898.2	Arabidopsis thaliana RAB GTPase homolog H1A (RABH1a), mRNA
AT5G54160	17696.1	-1.25609	7.46445e-06	0.000204486	OMT1	Flavone 3'-O-methyltransferase 1	NM_124796.4	Arabidopsis thaliana O-methyltransferase 1 (OMT1), mRNA
AT3G45100	217.047	-1.25607	0.0003694	0.00490888	PIGA	SETH2	NM_180327.2	Arabidopsis thaliana UDP-Glycosyltransferase superfamily protein (SETH2), mRNA
AT3G63010	991.935	-1.25435	8.26239e-05	0.0014936	GID1B	Gibberellin receptor GID1B	NM_116166.5	Arabidopsis thaliana alpha/beta-Hydrolases superfamily protein (GID1B), mRNA
AT3G07720	5425.62	-1.2535	4.68948e-06	0.000137009		AT3g07720/F17A17_6	NM_111651.3	Arabidopsis thaliana Galactose oxidase/kelch repeat superfamily protein (AT3G07720), mRNA
AT1G48440	6829.64	-1.25265	1.02479e-08	6.31728e-07		At1g48440	NM_103740.4	Arabidopsis thaliana B-cell receptor-associated 31-like protein (AT1G48440), mRNA
AT5G61390	750.875	-1.2502	5.65593e-08	2.9003e-06	NEN2	Protein NEN2	NM_125532.4	Arabidopsis thaliana Polynucleotidyl transferase, ribonuclease H-like superfamily protein (AT5G61390), mRNA
AT5G60690	991.305	-1.24996	1.73349e-06	5.88172e-05	REV	Homeobox-leucine zipper protein REVOLUTA	NM_125462.4	Arabidopsis thaliana Homeobox-leucine zipper family protein / lipid-binding START domain-containing protein (REV), mRNA
AT5G52760	852.643	-1.24941	9.11841e-07	3.40838e-05	HIPP14	Heavy metal-associated isoprenylated plant protein 14	NM_124654.5	Arabidopsis thaliana Copper transport protein family (AT5G52760), mRNA
AT3G15810	5988.27	-1.24664	9.31797e-07	3.47661e-05		Protein LURP-one-related 12	NM_112451.4	Arabidopsis thaliana LURP-one-like protein (DUF567) (AT3G15810), mRNA
AT2G30490	8074.04	-1.2464	3.49941e-06	0.000107722	CYP73A5	Cinnamate-4-hydroxylase	NM_128601.3	Arabidopsis thaliana cinnamate-4-hydroxylase (C4H), mRNA
AT3G51670	5426.02	-1.2449	8.35515e-05	0.00150903	PATL6	Patellin-6	NM_115026.2	Arabidopsis thaliana SEC14 cytosolic factor family protein / phosphoglyceride transfer family protein (AT3G51670), mRNA
AT5G10695	257.325	-1.24476	2.42511e-06	7.84376e-05		Methionyl-tRNA synthetase	NM_121107.2	Arabidopsis thaliana methionyl-tRNA synthetase (AT5G10695), mRNA
AT5G17640	4100.92	-1.2446	1.00914e-07	4.80083e-06		At5g17640	NM_121770.4	Arabidopsis thaliana nuclear factor 1 A-type protein (DUF1005) (ASG1), mRNA
AT1G80950	526.839	-1.24299	5.26342e-05	0.00103889	LPEAT1	Lysophospholipid acyltransferase LPEAT1	NM_106743.3	Arabidopsis thaliana Phospholipid/glycerol acyltransferase family protein (AT1G80950), mRNA
AT5G20500	6587.15	-1.24271	1.02734e-06	3.77103e-05	GRXC4	Glutaredoxin-C4	NM_122057.4	Arabidopsis thaliana Glutaredoxin family protein (AT5G20500), mRNA
AT1G62790	214.429	-1.24171	0.00317361	0.02446		At1g62790	NM_179506.2	Arabidopsis thaliana Bifunctional inhibitor/lipid-transfer protein/seed storage 2S albumin superfamily protein (AT1G62790), mRNA
AT2G34070	442.515	-1.24148	1.87639e-05	0.000441698	TBL37	Protein trichome birefringence-like 37	NM_128958.3	Arabidopsis thaliana TRICHOME BIREFRINGENCE-LIKE 37 (TBL37), mRNA
AT2G21970	9282.95	-1.23887	4.73641e-06	0.000138094	SEP2	SEP2	NM_127766.3	Arabidopsis thaliana stress enhanced protein 2 (SEP2), mRNA
AT3G03890	1723.24	-1.2383	3.25833e-05	0.000702952		AT3G03890 protein	NM_180178.2	Arabidopsis thaliana FMN binding protein (AT3G03890), mRNA
AT2G41670	49.8901	-1.23784	0.00834502	0.0493662	SIN2	Short integuments 2, mitochondrial	NM_180022.2	Arabidopsis thaliana P-loop containing nucleoside triphosphate hydrolases superfamily protein (AT2G41670), mRNA
AT3G53690	83.0171	-1.23637	0.00110587	0.0112081		RBR-type E3 ubiquitin transferase	NM_115229.4	Arabidopsis thaliana RING/U-box superfamily protein (AT3G53690), mRNA
AT1G09300	170.06	-1.23598	0.000218096	0.00324425	ICP55	Intermediate cleaving peptidase 55, mitochondrial	NM_100800.4	Arabidopsis thaliana Metallopeptidase M24 family protein (AT1G09300), mRNA
AT3G19450	6880.54	-1.23289	3.64501e-06	0.000111197	CAD4	Cinnamyl alcohol dehydrogenase 4	NM_112832.4	Arabidopsis thaliana GroES-like zinc-binding alcohol dehydrogenase family protein (ATCAD4), mRNA
AT1G72950	168.954	-1.23205	8.22118e-05	0.00149011		Disease resistance protein (TIR-NBS class)	NM_105953.3	Arabidopsis thaliana Disease resistance protein (TIR-NBS class) (AT1G72950), mRNA
AT3G10525	2280.78	-1.23132	1.26501e-06	4.51358e-05	SMR1	SMR1	NM_111888.3	Arabidopsis thaliana LOSS OF GIANT CELLS FROM ORGANS (LGO), mRNA
AT1G66240	5642.7	-1.23082	8.24724e-07	3.11124e-05	ATX1	homolog of anti-oxidant 1	NM_105295.4	Arabidopsis thaliana homolog of anti-oxidant 1 (ATX1), mRNA
AT2G29070	163.102	-1.23076	0.000534346	0.00651851		At2g29070	NM_201828.4	Arabidopsis thaliana Ubiquitin fusion degradation UFD1 family protein (AT2G29070), mRNA
AT1G22840	567.341	-1.22948	0.00123355	0.0121621	CYTC-1	CYTC-1	NM_102130.4	Arabidopsis thaliana CYTOCHROME C-1 (CYTC-1), mRNA
AT5G22570	430.319	-1.22634	0.000165269	0.00260261	WRKY38	Probable WRKY transcription factor 38	NM_122163.3	Arabidopsis thaliana WRKY DNA-binding protein 38 (WRKY38), mRNA
AT3G18770	2104.23	-1.22629	9.14948e-06	0.000243726	ATG13B	Autophagy-related protein 13b	NM_112763.5	Arabidopsis thaliana Autophagy-related protein 13 (AT3G18770), mRNA
AT5G59470	270.447	-1.22461	0.000455633	0.00577578		Mannose-P-dolichol utilization defect 1 protein homolog 1	NM_125338.3	Arabidopsis thaliana Mannose-P-dolichol utilization defect 1 protein (AT5G59470), mRNA
AT1G71840	4151.98	-1.22255	8.56679e-07	3.22582e-05		Transducin family protein / WD-40 repeat family protein	NM_105842.3	Arabidopsis thaliana transducin family protein / WD-40 repeat family protein (AT1G71840), mRNA
AT1G75730	75.0665	-1.2207	0.00113576	0.0114242		At1g75730	NM_106224.4	Arabidopsis thaliana hypothetical protein (AT1G75730), mRNA
AT3G03310	1622.25	-1.21972	9.84277e-08	4.73776e-06	LCAT3	Phospholipase A(1) LCAT3	NM_111202.4	Arabidopsis thaliana lecithin:cholesterol acyltransferase 3 (LCAT3), mRNA
AT1G59990	235.536	-1.21869	4.05253e-05	0.000835436	RH22	DEAD-box ATP-dependent RNA helicase 22	NM_104691.4	Arabidopsis thaliana DEA(D/H)-box RNA helicase family protein (EMB3108), mRNA
AT3G25882	1604.52	-1.21806	0.000835475	0.00906497	NIMIN-2	NIMIN-2	NM_148752.3	Arabidopsis thaliana NIM1-interacting 2 (NIMIN-2), mRNA
AT5G47960	178.56	-1.21737	0.000836439	0.00906579	RABA4C	SMG1	NM_124170.3	Arabidopsis thaliana RAB GTPase homolog A4C (RABA4C), mRNA
AT5G47880	955.164	-1.21734	0.00078235	0.00859826	ERF1-1	ERF1-1	NM_124162.4	Arabidopsis thaliana eukaryotic release factor 1-1 (ERF1-1), mRNA
AT3G19508	142.612	-1.21621	0.000329303	0.00450452		LYR motif-containing protein At3g19508	NM_001084718.3	Arabidopsis thaliana complex 1 protein, LYR family protein (AT3G19508), mRNA
AT4G35840	212.867	-1.21616	2.86391e-05	0.000633471		RING/U-box superfamily protein	NM_119750.3	Arabidopsis thaliana RING/U-box superfamily protein (AT4G35840), mRNA
AT5G23540	2294.01	-1.21595	2.23702e-10	2.05655e-08	RPN11	26S proteasome non-ATPase regulatory subunit 14 homolog	NM_122261.3	Arabidopsis thaliana Mov34/MPN/PAD-1 family protein (AT5G23540), mRNA
AT1G64360	6410.85	-1.21467	4.76681e-07	1.95353e-05		At1g64360	NM_105111.5	Arabidopsis thaliana hypothetical protein (AT1G64360), mRNA
AT1G67970	6575.15	-1.21455	3.8505e-09	2.63708e-07	HSFA8	Heat stress transcription factor A-8	NM_105467.4	Arabidopsis thaliana heat shock transcription factor A8 (HSFA8), mRNA
AT3G45860	23496.4	-1.21206	1.81225e-11	2.03221e-09	CRK4	Cysteine-rich receptor-like protein kinase 4	NM_114455.2	Arabidopsis thaliana cysteine-rich RLK (RECEPTOR-like protein kinase) 4 (CRK4), mRNA
AT5G59820	1270.69	-1.21193	0.000728741	0.00815399	ZAT12	Zinc finger protein ZAT12	NM_125374.3	Arabidopsis thaliana C2H2-type zinc finger family protein (RHL41), mRNA
AT5G03905	813.552	-1.21045	1.47639e-06	5.22212e-05		Iron-sulfur assembly protein IscA-like 2, mitochondrial	NM_120472.3	Arabidopsis thaliana Iron-sulfur cluster biosynthesis family protein (AT5G03905), mRNA
AT4G08790	709.8	-1.20996	2.097e-06	6.94768e-05	NLP2	Nitrilase-like protein 2	NM_116949.4	Arabidopsis thaliana Nitrilase/cyanide hydratase and apolipoprotein N-acyltransferase family protein (AT4G08790), mRNA
AT5G51040	543.074	-1.20602	7.67635e-06	0.000209168		Succinate dehydrogenase assembly factor	NM_124483.3	Arabidopsis thaliana succinate dehydrogenase assembly factor (SDHAF2), mRNA
AT1G25530	255.828	-1.20538	6.51242e-05	0.00123639		Lysine histidine transporter-like 6	NM_102364.4	Arabidopsis thaliana Transmembrane amino acid transporter family protein (AT1G25530), mRNA
AT3G59760	373.898	-1.20503	0.00210504	0.0180891	OASC	Cysteine synthase	NM_180692.1	Arabidopsis thaliana O-acetylserine (thiol) lyase isoform C (OASC), mRNA
AT2G06255	193.773	-1.20269	0.0011504	0.0115348	EFL3	Protein ELF4-LIKE 3	NM_126634.3	Arabidopsis thaliana ELF4-like 3 (ELF4-L3), mRNA
AT5G42050	32948.9	-1.20217	6.75064e-06	0.000187447		DCD (Development and Cell Death) domain protein	NM_123570.4	Arabidopsis thaliana DCD (Development and Cell Death) domain protein (AT5G42050), mRNA
AT1G70810	5747.97	-1.20183	1.47146e-05	0.000364898	CAR7	Protein C2-DOMAIN ABA-RELATED 7	NM_105749.3	Arabidopsis thaliana Calcium-dependent lipid-binding (CaLB domain) family protein (AT1G70810), mRNA
AT5G56020	81.7002	-1.20073	0.00287668	0.022776		Vesicle transport protein	NM_124984.4	Arabidopsis thaliana Got1/Sft2-like vescicle transport protein family (AT5G56020), mRNA
AT1G06400	7004.34	-1.19835	3.57681e-06	0.000109773	RABA1A	Ras-related protein RABA1a	NM_100520.4	Arabidopsis thaliana Ras-related small GTP-binding family protein (ARA-2), mRNA
AT2G33110	227.796	-1.19748	0.000457308	0.00579229	VAMP723	Vesicle-associated membrane protein 723	NM_179870.4	Arabidopsis thaliana vesicle-associated membrane protein 723 (VAMP723), mRNA
AT5G27350	6356.86	-1.19546	3.17999e-05	0.000688963	SFP1	Sugar transporter ERD6-like 17	NM_122617.2	Arabidopsis thaliana Major facilitator superfamily protein (SFP1), mRNA
AT1G56450	10429	-1.19427	1.02765e-08	6.31728e-07	PBG1	Proteasome subunit beta type-4	NM_104523.4	Arabidopsis thaliana 20S proteasome beta subunit G1 (PBG1), mRNA
AT2G07707	321.267	-1.19142	4.25596e-06	0.000125884	YMF19	ATPase subunit 8	NM_126751.1	Arabidopsis thaliana Plant mitochondrial ATPase, F0 complex, subunit 8 protein (AT2G07707), partial mRNA
AT1G33055	122.167	-1.18955	0.000894222	0.0095701		Uncharacterized protein unannotated coding sequence from BAC F9L11	NM_103039.4	Arabidopsis thaliana hypothetical protein (AT1G33055), mRNA
AT4G29040	23081.3	-1.1891	6.06656e-08	3.06466e-06	RPT2A	RPT2a	NM_119048.4	Arabidopsis thaliana regulatory particle AAA-ATPase 2A (RPT2a), mRNA
AT1G58300	333.875	-1.18868	4.91604e-05	0.000983217	HO4	Heme oxygenase 4, chloroplastic	NM_104610.2	Arabidopsis thaliana heme oxygenase 4 (HO4), mRNA
AT3G13090	128.886	-1.18836	0.00143686	0.0136586	ABCC6	ABC transporter C family member 6	NM_112148.4	Arabidopsis thaliana multidrug resistance-associated protein 8 (ABCC6), mRNA
AT5G17190	5964.11	-1.18764	4.23082e-05	0.000864424		B-cell receptor-associated-like protein	NM_121725.4	Arabidopsis thaliana B-cell receptor-associated-like protein (AT5G17190), mRNA
AT4G01790	207.189	-1.1861	0.000361933	0.00485009		At4g01790	NM_116409.3	Arabidopsis thaliana Ribosomal protein L7Ae/L30e/S12e/Gadd45 family protein (AT4G01790), mRNA
AT5G21326	5040.09	-1.18548	2.88339e-08	1.58834e-06	CIPK26	Non-specific serine/threonine protein kinase	NM_180530.3	Arabidopsis thaliana Ca2+regulated serine-threonine protein kinase family protein (CIPK26), mRNA
AT2G46980	45.8038	-1.18522	0.00572501	0.0374845	ASY3	Meiosis-specific protein ASY3	NM_180135.3	Arabidopsis thaliana asynaptic protein (ASY3), mRNA
AT4G23140	1855.86	-1.183	5.40854e-07	2.16862e-05	CRK6	cysteine-rich RLK (RECEPTOR-like protein kinase) 6	NM_179095.1	Arabidopsis thaliana cysteine-rich RLK (RECEPTOR-like protein kinase) 6 (CRK6), mRNA
AT5G40650	1404.11	-1.18007	0.000183258	0.00282273	SDH2-2	Succinate dehydrogenase	NM_123430.2	Arabidopsis thaliana succinate dehydrogenase 2-2 (SDH2-2), mRNA
AT2G11035	45.0104	-1.17977	0.00452214	0.0316055		Reverse transcriptase zinc-binding protein	NM_001335367.1	Arabidopsis thaliana reverse transcriptase zinc-binding protein (AT2G11035), partial mRNA
AT4G37690	316.458	-1.1791	0.000434145	0.00555864	GT6	Glycosyltransferase 6	NM_148407.3	Arabidopsis thaliana Galactosyl transferase GMA12/MNN10 family protein (AT4G37690), mRNA
AT4G19670	289.85	-1.17803	6.53035e-07	2.53863e-05		RBR-type E3 ubiquitin transferase	NM_118087.4	Arabidopsis thaliana RING/U-box superfamily protein (AT4G19670), mRNA
AT1G17745	796.984	-1.17802	1.8468e-05	0.000435738	PGDH	D-3-phosphoglycerate dehydrogenase	NM_101636.3	Arabidopsis thaliana D-3-phosphoglycerate dehydrogenase (PGDH), mRNA
AT5G39950	9847.07	-1.17672	2.77157e-06	8.8245e-05	TRX2	Thioredoxin H2	NM_123358.4	Arabidopsis thaliana thioredoxin 2 (TRX2), mRNA
AT2G05165	114.627	-1.17592	0.000352964	0.0047613	-	NR_143720.1	Arabidopsis thaliana uncharacterized misc_RNA (AT2G05165), miscRNA
AT2G05840	548.997	-1.17516	8.25191e-05	0.00149303	PAA2	Proteasome subunit alpha type-6-B	NM_126597.4	Arabidopsis thaliana 20S proteasome subunit PAA2 (PAA2), mRNA
AT5G58070	23334.1	-1.17314	1.51111e-07	6.97743e-06	TIL	TIL	NM_125192.4	Arabidopsis thaliana temperature-induced lipocalin (TIL), mRNA
AT4G13615	16206.8	-1.1731	0.000476163	0.00596402		At4g13612	NM_179044.2	Arabidopsis thaliana Uncharacterized protein family SERF (AT4G13615), mRNA
AT3G55605	467.598	-1.17091	0.00140126	0.0133888		At3g55605	NM_115418.3	Arabidopsis thaliana Mitochondrial glycoprotein family protein (AT3G55605), mRNA
AT3G25220	3716.44	-1.17063	1.7329e-05	0.000415102	FKBP15-1	Peptidyl-prolyl cis-trans isomerase FKBP15-1	NM_113428.3	Arabidopsis thaliana FK506-binding protein 15 kD-1 (FKBP15-1), mRNA
AT2G30860	44499.6	-1.17026	1.2555e-05	0.000319494	GSTF9	GSTF9	NM_128638.3	Arabidopsis thaliana glutathione S-transferase PHI 9 (GSTF9), mRNA
AT5G50870	1286.61	-1.17006	7.93466e-07	3.00178e-05	UBC27	Ubiquitin-conjugating enzyme 27	NM_124465.6	Arabidopsis thaliana ubiquitin-conjugating enzyme 27 (UBC27), mRNA
AT2G05630	1496.83	-1.16988	2.52412e-05	0.000569768	ATG8D	Autophagy-related protein	NM_126586.4	Arabidopsis thaliana Ubiquitin-like superfamily protein (ATG8D), mRNA
AT3G15580	11711.9	-1.16919	3.74901e-07	1.57112e-05	ATG8I	Autophagy-related protein	NM_112426.4	Arabidopsis thaliana Ubiquitin-like superfamily protein (APG8H), mRNA
AT5G47180	464.963	-1.16846	5.87697e-07	2.32899e-05	PVA21	Vesicle-associated protein 2-1	NM_180813.4	Arabidopsis thaliana Plant VAMP (vesicle-associated membrane protein) family protein (AT5G47180), mRNA
AT1G74100	6358.55	-1.16564	6.8959e-08	3.44104e-06	SOT16	Sulfotransferase	NM_106070.2	Arabidopsis thaliana sulfotransferase 16 (SOT16), mRNA
AT4G33360	508.352	-1.16386	0.000542774	0.00659374	FLDH	NAD(P)-binding Rossmann-fold superfamily protein	NM_119490.2	Arabidopsis thaliana NAD(P)-binding Rossmann-fold superfamily protein (FLDH), partial mRNA
AT3G63380	883.997	-1.16375	0.000308311	0.00427757	ACA12	Calcium-transporting ATPase	NM_116203.3	Arabidopsis thaliana ATPase E1-E2 type family protein / haloacid dehalogenase-like hydrolase family protein (AT3G63380), mRNA
AT3G06050	3960.43	-1.16176	1.89431e-06	6.3508e-05	PRXIIF	PRXIIF	NM_111480.4	Arabidopsis thaliana peroxiredoxin IIF (PRXIIF), mRNA
AT4G15955	252.289	-1.16145	1.7017e-06	5.81743e-05		Alpha/beta-Hydrolases superfamily protein	NM_179062.1	Arabidopsis thaliana alpha/beta-Hydrolases superfamily protein (AT4G15955), mRNA
AT3G17810	9344.83	-1.16099	3.22189e-07	1.36706e-05	PYD1	PYD1	NM_112662.4	Arabidopsis thaliana pyrimidine 1 (PYD1), mRNA
AT5G48470	755.979	-1.16084	8.9558e-07	3.35991e-05	PRDA1	Protein PEP-RELATED DEVELOPMENT ARRESTED 1, chloroplastic	NM_124222.3	Arabidopsis thaliana hypothetical protein (AT5G48470), mRNA
AT1G71110	618.853	-1.16036	0.000359216	0.00482318		unknown protein; FUNCTIONS IN: molecular_function unknown; INVOLVED IN: biological_process unknown; LOCATED IN: endomembrane system; BEST Arabidopsis thaliana protein match is: unknown protein (TAIR:AT2G12400.1); Ha.	NM_105780.4	Arabidopsis thaliana transmembrane protein (AT1G71110), mRNA
AT4G09180	1023.31	-1.159	5.60507e-05	0.00109042	BHLH81	Transcription factor bHLH81	NM_116987.5	Arabidopsis thaliana basic helix-loop-helix (bHLH) DNA-binding superfamily protein (FBH2), mRNA
AT4G05530	5645.81	-1.15854	2.48961e-06	7.98908e-05	SDRA	Short-chain dehydrogenase/reductase SDRA	NM_116791.3	Arabidopsis thaliana indole-3-butyric acid response 1 (IBR1), mRNA
AT5G39090	456.239	-1.15694	0.00331576	0.0252411		Acyltransferase-like protein	NM_123271.3	Arabidopsis thaliana HXXXD-type acyl-transferase family protein (AT5G39090), mRNA
AT5G43830	26844	-1.15556	3.28632e-08	1.78379e-06		Aluminum induced protein with YGL and LRDR motifs	NM_123750.4	Arabidopsis thaliana aluminum induced protein with YGL and LRDR motifs (AT5G43830), mRNA
AT2G05325	235.021	-1.15459	3.70119e-06	0.00011224	-	NR_143725.1	Arabidopsis thaliana uncharacterized misc_RNA (AT2G05325), miscRNA
AT1G22410	13374.4	-1.15419	3.49225e-08	1.87846e-06		Phospho-2-dehydro-3-deoxyheptonate aldolase	NM_102090.5	Arabidopsis thaliana Class-II DAHP synthetase family protein (AT1G22410), mRNA
AT3G06860	9055.46	-1.1541	3.79531e-06	0.000114246	MFP2	Peroxisomal fatty acid beta-oxidation multifunctional protein MFP2	NM_111566.4	Arabidopsis thaliana multifunctional protein 2 (MFP2), mRNA
AT5G38650	373.572	-1.15408	0.000221507	0.00329021		Gb	NM_123226.3	Arabidopsis thaliana Proteasome maturation factor UMP1 (AT5G38650), mRNA
AT2G28470	132.23	-1.15336	9.93932e-05	0.00172787	BGAL8	Beta-galactosidase 8	NM_179790.3	Arabidopsis thaliana beta-galactosidase 8 (BGAL8), mRNA
AT5G12210	134.47	-1.15181	0.00148905	0.0139981	RGTB1	Geranylgeranyl transferase type-2 subunit beta 1	NM_203041.2	Arabidopsis thaliana RAB geranylgeranyl transferase beta subunit 1 (RGTB1), mRNA
AT4G14430	4912.77	-1.15029	1.48804e-05	0.000367803	ECI2	PEC12	NM_117522.3	Arabidopsis thaliana indole-3-butyric acid response 10 (IBR10), mRNA
AT5G47140	2500.09	-1.15018	0.000150172	0.00241328	GATA27	GATA transcription factor 27	NM_124085.5	Arabidopsis thaliana GATA transcription factor 27 (GATA27), mRNA
AT2G07695	301.163	-1.14799	0.000273653	0.0038974		Cytochrome C oxidase subunit II-like, transmembrane domain	NM_126745.3	Arabidopsis thaliana Cytochrome C oxidase subunit II-like, transmembrane domain-containing protein (AT2G07695), partial mRNA
AT5G41860	100.143	-1.14795	0.00319841	0.0245955		Transmembrane protein	NM_123551.2	Arabidopsis thaliana transmembrane protein (AT5G41860), partial mRNA
AT5G16450	383.693	-1.14715	0.000119927	0.00201946		Putative 4-hydroxy-4-methyl-2-oxoglutarate aldolase 2	NM_180499.2	Arabidopsis thaliana Ribonuclease E inhibitor RraA/Dimethylmenaquinone methyltransferase (AT5G16450), mRNA
AT4G24820	348.926	-1.14393	5.12059e-05	0.00101462	RPN7	26S proteasome non-ATPase regulatory subunit 6 homolog	NM_202882.1	Arabidopsis thaliana 26S proteasome regulatory subunit Rpn7 (AT4G24820), mRNA
AT4G22755	721.735	-1.14337	3.09558e-06	9.74965e-05	SMO1-3	SMO1-3	NM_118403.2	Arabidopsis thaliana methylsterol monooxygenase 1-3 (AT4G22755), mRNA
AT2G46150	476.907	-1.14318	5.38955e-05	0.00105765		Late embryogenesis abundant (LEA) hydroxyproline-rich glycoprotein family	NM_130177.3	Arabidopsis thaliana Late embryogenesis abundant (LEA) hydroxyproline-rich glycoprotein family (AT2G46150), mRNA
AT3G61890	1252.3	-1.14222	0.000323794	0.00444406	ATHB-12	HB-12	NM_116054.3	Arabidopsis thaliana homeobox 12 (HB-12), mRNA
AT5G03455	3726.55	-1.1421	3.63836e-06	0.00011116	CDC25	Dual specificity phosphatase Cdc25	NM_120425.3	Arabidopsis thaliana Rhodanese/Cell cycle control phosphatase superfamily protein (CDC25), mRNA
AT3G48320	2173.79	-1.14209	1.18036e-05	0.000303019	CYP71A21	Cytochrome P450 71A21	NM_148858.2	Arabidopsis thaliana cytochrome P450, family 71, subfamily A, polypeptide 21 (CYP71A21), mRNA
AT2G01680	7477.22	-1.14207	3.2941e-06	0.000102328		Ankyrin repeat-containing protein At2g01680	NM_126229.4	Arabidopsis thaliana Ankyrin repeat family protein (AT2G01680), mRNA
AT1G52420	7091.31	-1.14152	5.96189e-08	3.02457e-06		At1g52420	NM_104120.4	Arabidopsis thaliana UDP-Glycosyltransferase superfamily protein (AT1G52420), mRNA
AT1G75500	2113.36	-1.13865	0.000511821	0.00630401	WAT1	Protein WALLS ARE THIN 1	NM_106203.6	Arabidopsis thaliana Walls Are Thin 1 (WAT1), mRNA
AT1G58420	641.515	-1.13665	0.000974365	0.0101979		At1g58420	NM_104622.3	Arabidopsis thaliana Uncharacterized conserved protein UCP031279 (AT1G58420), mRNA
AT5G67330	3540.95	-1.13542	7.00379e-07	2.69191e-05	NRAMP4	Metal transporter Nramp4	NM_126133.4	Arabidopsis thaliana natural resistance associated macrophage protein 4 (NRAMP4), mRNA
AT4G38600	565.883	-1.13502	0.000282717	0.00399271	UPL3	E3 ubiquitin-protein ligase UPL3	NM_179236.3	Arabidopsis thaliana HECT ubiquitin protein ligase family protein KAK (KAK), mRNA
AT4G21570	1206.03	-1.13483	1.0306e-05	0.000270101		Protein of unknown function (DUF300)	NM_118277.5	Arabidopsis thaliana organic solute transporter ostalpha protein (DUF300) (AT4G21570), mRNA
AT5G06320	20781.3	-1.13107	0.000111677	0.00190569	NHL3	NHL3	NM_120715.3	Arabidopsis thaliana NDR1/HIN1-like 3 (NHL3), mRNA
AT2G31880	42900.5	-1.12934	2.3942e-07	1.04408e-05	SOBIR1	Leucine-rich repeat receptor-like serine/threonine/tyrosine-protein kinase SOBIR1	NM_128746.3	Arabidopsis thaliana Leucine-rich repeat protein kinase family protein (SOBIR1), mRNA
AT4G19420	568.049	-1.12925	0.00377174	0.0277396		Pectinacetylesterase family protein	NM_118062.7	Arabidopsis thaliana Pectinacetylesterase family protein (AT4G19420), mRNA
AT5G63030	6173.13	-1.12901	1.50101e-05	0.000369873	GRXC1	Glutaredoxin-C1	NM_125697.3	Arabidopsis thaliana Thioredoxin superfamily protein (GRXC1), mRNA
AT2G47800	2390.02	-1.12885	2.99464e-05	0.000656472	ABCC4	ABC transporter C family member 4	NM_130347.5	Arabidopsis thaliana multidrug resistance-associated protein 4 (ABCC4), mRNA
AT3G08590	1095.27	-1.12854	9.25206e-05	0.00163331		IPGAM2	NM_180211.2	Arabidopsis thaliana Phosphoglycerate mutase, 2,3-bisphosphoglycerate-independent (iPGAM2), mRNA
AT1G22300	1672.8	-1.12619	0.00101071	0.0104709	GRF10	GRF10	NM_202155.2	Arabidopsis thaliana general regulatory factor 10 (GRF10), mRNA
AT4G37180	63.0743	-1.12516	0.00245945	0.020306	HHO5	Transcription factor HHO5	NM_179182.2	Arabidopsis thaliana Homeodomain-like superfamily protein (AT4G37180), mRNA
AT5G38860	236.584	-1.12454	0.000688289	0.00782144	BIM3	Transcription factor BIM3	NM_123247.5	Arabidopsis thaliana BES1-interacting Myc-like protein 3 (BIM3), mRNA
AT5G06370	3631.4	-1.12366	1.78157e-07	8.07694e-06		AT5g06370/MHF15_11	NM_120720.4	Arabidopsis thaliana NC domain-containing protein-like protein (AT5G06370), mRNA
AT1G73040	201.051	-1.12306	0.00206659	0.017842	JAL19	Jacalin-related lectin 19	NM_001334562.1	Arabidopsis thaliana Mannose-binding lectin superfamily protein (AT1G73040), mRNA
AT2G07671	1583.03	-1.12213	3.66979e-06	0.00011162		ATP synthase subunit 9, mitochondrial	NM_126728.3	Arabidopsis thaliana ATP synthase subunit C family protein (AT2G07671), mRNA
AT5G63990	214.755	-1.1211	0.000371449	0.00492587	SAL3	Probable SAL3 phosphatase	NM_203259.2	Arabidopsis thaliana Inositol monophosphatase family protein (AT5G63990), mRNA
AT3G26170	7512.45	-1.12031	9.28833e-05	0.00163701	CYP71B19	Putative cytochrome P450	NM_113524.5	Arabidopsis thaliana cytochrome P450, family 71, subfamily B, polypeptide 19 (CYP71B19), mRNA
AT3G15180	242.154	-1.11975	7.54716e-05	0.00138516		ARM repeat superfamily protein	NM_112381.5	Arabidopsis thaliana ARM repeat superfamily protein (AT3G15180), mRNA
AT4G21926	74.8579	-1.11746	0.00195235	0.0171015		unknown protein; FUNCTIONS IN: molecular_function unknown; INVOLVED IN: biological_process unknown; LOCATED IN: cellular_component unknown; Ha.	NM_001125554.2	Arabidopsis thaliana hypothetical protein (AT4G21926), mRNA
AT5G14590	4830.89	-1.11372	6.34777e-06	0.000178446		Isocitrate dehydrogenase	NM_121463.5	Arabidopsis thaliana Isocitrate/isopropylmalate dehydrogenase family protein (AT5G14590), mRNA
AT5G54430	1424.74	-1.11352	3.80656e-05	0.000794356	ATPHOS32	Adenine nucleotide alpha hydrolases-like superfamily protein	NM_124823.4	Arabidopsis thaliana Adenine nucleotide alpha hydrolases-like superfamily protein (PHOS32), mRNA
AT1G30190	101.317	-1.11326	0.00386449	0.0282083		Cotton fiber protein	NM_102758.2	Arabidopsis thaliana cotton fiber protein (AT1G30190), mRNA
AT1G17510	726.124	-1.11141	6.51532e-07	2.53762e-05		F1L3.22	NM_101613.3	Arabidopsis thaliana hypothetical protein (AT1G17510), mRNA
AT1G23140	895.678	-1.11092	7.52411e-05	0.00138516	CAR8	Protein C2-DOMAIN ABA-RELATED 8	NM_102162.3	Arabidopsis thaliana Calcium-dependent lipid-binding (CaLB domain) family protein (AT1G23140), mRNA
AT3G13782	77.1309	-1.11064	0.00756881	0.0460148	NAP1;4	NFA4	NM_112230.3	Arabidopsis thaliana nucleosome assembly protein1;4 (NAP1;4), mRNA
AT1G04550	807.148	-1.1086	9.54712e-05	0.00167107	IAA12	Auxin-responsive protein IAA12	NM_179258.2	Arabidopsis thaliana AUX/IAA transcriptional regulator family protein (IAA12), mRNA
AT1G56060	161.433	-1.10637	0.00122013	0.0120648		unknown protein; BEST Arabidopsis thaliana protein match is: unknown protein (TAIR:AT2G32210.1); Ha.	NM_104484.3	Arabidopsis thaliana cysteine-rich/transmembrane domain protein B (AT1G56060), mRNA
AT3G11660	12306.5	-1.10562	0.000209203	0.00312792	NHL1	NDR1/HIN1-like protein 1	NM_111998.3	Arabidopsis thaliana NDR1/HIN1-like 1 (NHL1), mRNA
AT1G05690	550.668	-1.10491	4.90072e-06	0.000141871	BT3	BTB/POZ and TAZ domain-containing protein 3	NM_100449.4	Arabidopsis thaliana BTB and TAZ domain protein 3 (BT3), mRNA
AT4G11890	765.474	-1.10481	2.26027e-06	7.404e-05		Protein kinase superfamily protein	NM_202807.3	Arabidopsis thaliana Protein kinase superfamily protein (ARCK1), mRNA
AT2G31730	185.306	-1.10409	0.000720166	0.00810246	BHLH154	Transcription factor bHLH154	NM_128731.5	Arabidopsis thaliana basic helix-loop-helix (bHLH) DNA-binding superfamily protein (AT2G31730), mRNA
AT4G28560	170.796	-1.10176	0.00380616	0.0279324	RIC7	ROP-interactive CRIB motif-containing protein 7	NM_118998.1	Arabidopsis thaliana ROP-interactive CRIB motif-containing protein 7 (RIC7), partial mRNA
AT2G44060	285.585	-1.10022	0.00049251	0.00612158		At2g44060	NM_180077.2	Arabidopsis thaliana Late embryogenesis abundant protein, group 2 (AT2G44060), mRNA
AT4G14020	2198.1	-1.09919	2.29369e-05	0.000524798		At4g14020	NM_117477.3	Arabidopsis thaliana Rapid alkalinization factor (RALF) family protein (AT4G14020), mRNA
AT4G33780	3013.5	-1.0991	4.7019e-05	0.000945429		ATP phosphoribosyltransferase regulatory subunit	NM_119536.4	Arabidopsis thaliana ATP phosphoribosyltransferase regulatory subunit (AT4G33780), mRNA
AT4G10330	1211.59	-1.09812	3.32423e-05	0.000712766		Glycine-rich protein	NM_117101.4	Arabidopsis thaliana glycine-rich protein (AT4G10330), mRNA
AT1G74560	824.21	-1.09791	0.000233789	0.00342886	NRP1	NAP1-related protein 1	NM_106116.4	Arabidopsis thaliana NAP1-related protein 1 (NRP1), mRNA
AT2G07777	565.713	-1.09635	0.00072254	0.00811732		ATP synthase 9 mitochondrial	NM_201709.2	Arabidopsis thaliana ATP synthase 9 mitochondrial (AT2G07777), partial mRNA
AT1G61065	556.642	-1.09611	0.000103764	0.00179315		1,3-beta-glucan synthase component (DUF1218)	NM_104787.3	Arabidopsis thaliana 1,3-beta-glucan synthase component (DUF1218) (AT1G61065), mRNA
AT5G48180	7062.25	-1.09333	5.34659e-05	0.00105124	NSP5	Nitrile-specifier protein 5	NM_124193.4	Arabidopsis thaliana nitrile specifier protein 5 (NSP5), mRNA
AT3G61220	301.549	-1.09325	0.00402022	0.0290643		NAD(P)-binding Rossmann-fold superfamily protein	NM_115986.4	Arabidopsis thaliana NAD(P)-binding Rossmann-fold superfamily protein (SDR1), mRNA
AT2G29120	5154.16	-1.09172	2.48067e-06	7.97292e-05	GLR2.7	Glutamate receptor 2.7	NM_128469.4	Arabidopsis thaliana glutamate receptor 2.7 (GLR2.7), mRNA
AT1G65040	264.299	-1.09123	7.38589e-05	0.00136504	HRD1B	ERAD-associated E3 ubiquitin-protein ligase HRD1B	NM_179512.4	Arabidopsis thaliana RING/U-box superfamily protein (Hrd1B), mRNA
AT3G15820	2708.86	-1.09085	4.0566e-07	1.68617e-05	ROD1	ROD1	NM_112452.3	Arabidopsis thaliana phosphatidic acid phosphatase-related / PAP2-like protein (ROD1), mRNA
AT3G06810	4672.57	-1.09082	4.79995e-06	0.000139547	IBR3	Probable acyl-CoA dehydrogenase IBR3	NM_111561.5	Arabidopsis thaliana acyl-CoA dehydrogenase-like protein (IBR3), mRNA
AT1G27980	2431.36	-1.09008	4.95057e-06	0.000142908	DPL1	Sphingosine-1-phosphate lyase	NM_102563.4	Arabidopsis thaliana dihydrosphingosine phosphate lyase (DPL1), mRNA
AT5G49810	6674.54	-1.08694	3.60654e-06	0.000110519	MMT1	Methionine S-methyltransferase	NM_124359.4	Arabidopsis thaliana methionine S-methyltransferase (MMT), mRNA
AT4G16790	2422.91	-1.08689	6.50652e-06	0.000181906		AT4g16790/dl4420c	NM_117781.4	Arabidopsis thaliana hydroxyproline-rich glycoprotein family protein (AT4G16790), mRNA
AT1G50940	2278.57	-1.08628	5.96862e-07	2.35161e-05	ETFA	Electron transfer flavoprotein subunit alpha, mitochondrial	NM_103974.6	Arabidopsis thaliana electron transfer flavoprotein alpha (ETFALPHA), mRNA
AT1G52600	3037.64	-1.08438	1.7185e-06	5.85524e-05		Signal peptidase I	NM_104138.5	Arabidopsis thaliana Peptidase S24/S26A/S26B/S26C family protein (AT1G52600), mRNA
AT1G72200	85.4463	-1.08324	0.00621279	0.0397981	ATL11	RING-H2 finger protein ATL11	NM_105879.4	Arabidopsis thaliana RING/U-box superfamily protein (AT1G72200), mRNA
AT5G66760	9043.07	-1.08302	1.50798e-06	5.30628e-05	SDH1-1	Succinate dehydrogenase	NM_126074.3	Arabidopsis thaliana succinate dehydrogenase 1-1 (SDH1-1), mRNA
AT1G80460	5433.07	-1.08265	1.5819e-05	0.000386646	GLPK	Glycerol kinase	NM_106694.4	Arabidopsis thaliana Actin-like ATPase superfamily protein (NHO1), mRNA
AT1G61000	327.602	-1.08177	1.13234e-06	4.11941e-05	NUF2	Kinetochore protein NUF2 homolog	NM_104781.3	Arabidopsis thaliana kinetochore protein (AT1G61000), mRNA
AT1G30230	1084.25	-1.0793	0.000881302	0.00945165		Translation elongation factor EF1B/ribosomal protein S6 family protein	NM_102762.5	Arabidopsis thaliana translation elongation factor EF1B/ribosomal protein S6 family protein (eEF-1Bb1), mRNA
AT1G05720	2933.33	-1.07876	6.36763e-06	0.000178758		Selenoprotein family protein	NM_100452.5	Arabidopsis thaliana selenoprotein family protein (AT1G05720), mRNA
AT5G65470	1488.62	-1.07623	0.00120159	0.0118987	OFUT39	O-fucosyltransferase 39	NM_125945.5	Arabidopsis thaliana O-fucosyltransferase family protein (AT5G65470), mRNA
AT2G18730	5797.26	-1.07612	1.13456e-05	0.000293476	DGK3	Diacylglycerol kinase 3	NM_179649.4	Arabidopsis thaliana diacylglycerol kinase 3 (DGK3), mRNA
AT3G60640	1227.6	-1.07606	1.61273e-06	5.56923e-05	ATG8G	Autophagy-related protein 8g	NM_115928.5	Arabidopsis thaliana Ubiquitin-like superfamily protein (ATG8G), mRNA
AT5G54470	319.209	-1.07505	0.000582546	0.00694616		BBX29	NM_124827.5	Arabidopsis thaliana B-box type zinc finger family protein (BBX29), mRNA
AT5G09590	2120.58	-1.07488	0.000118722	0.0020058	HSP70-10	Heat shock 70 kDa protein 10, mitochondrial	NM_120996.4	Arabidopsis thaliana mitochondrial HSO70 2 (MTHSC70-2), mRNA
AT5G42790	9449.69	-1.07474	4.9925e-07	2.02568e-05	PAF1	Proteasome subunit alpha type	NM_123644.5	Arabidopsis thaliana proteasome alpha subunit F1 (PAF1), mRNA
AT1G14010	3746.87	-1.07374	1.71206e-06	5.84306e-05		Transmembrane emp24 domain-containing protein p24delta7	NM_101267.4	Arabidopsis thaliana emp24/gp25L/p24 family/GOLD family protein (AT1G14010), mRNA
AT5G43400	215.865	-1.07348	0.00060805	0.00716081		AT5g43400/MWF20_9	NM_123706.4	Arabidopsis thaliana plant/protein (AT5G43400), mRNA
AT5G35590	8295.8	-1.07331	2.21945e-06	7.31773e-05	PAA1	Proteasome subunit alpha type-6-A	NM_122950.4	Arabidopsis thaliana proteasome alpha subunit A1 (PAA1), mRNA
AT5G22290	173.027	-1.07195	5.9785e-05	0.00115435	NAC089	NAC domain-containing protein 89	NM_122134.4	Arabidopsis thaliana NAC domain containing protein 89 (NAC089), mRNA
AT2G03120	5680.02	-1.07088	2.11622e-05	0.000489683	SPP	Signal peptide peptidase	NM_126363.7	Arabidopsis thaliana signal peptide peptidase (SPP), mRNA
AT5G19440	3479.77	-1.07085	1.31429e-05	0.000331972		At5g19440	NM_121949.3	Arabidopsis thaliana NAD(P)-binding Rossmann-fold superfamily protein (AT5G19440), mRNA
AT1G61780	4464.8	-1.07079	0.000151957	0.0024343		Postsynaptic protein CRIPT, putative	NM_104860.5	Arabidopsis thaliana postsynaptic protein-like protein (AT1G61780), mRNA
AT2G32920	3902.59	-1.07021	3.65838e-05	0.000773718	PDIL2-3	Protein disulfide-isomerase 2-3	NM_128852.5	Arabidopsis thaliana PDI-like 2-3 (PDIL2-3), mRNA
AT4G16130	5533.75	-1.07018	3.08184e-06	9.72136e-05	ARA1	L-arabinokinase	NM_117706.3	Arabidopsis thaliana arabinose kinase (ARA1), mRNA
AT5G57070	1360.44	-1.0687	5.92331e-07	2.34281e-05		Hydroxyproline-rich glycoprotein family protein	NM_125089.4	Arabidopsis thaliana hydroxyproline-rich glycoprotein family protein (AT5G57070), mRNA
AT1G64850	6094.58	-1.06854	3.15787e-05	0.000685627		At1g64850/F13O11_15	NM_105159.4	Arabidopsis thaliana Calcium-binding EF hand family protein (AT1G64850), mRNA
AT3G50480	18096.8	-1.06832	1.99683e-06	6.66993e-05	HR4	RPW8-like protein 4	NM_114908.5	Arabidopsis thaliana homolog of RPW8 4 (HR4), mRNA
AT4G14110	2656.29	-1.06732	4.33219e-07	1.79342e-05	CSN8	COP9 signalosome complex subunit 8	NM_117488.4	Arabidopsis thaliana COP9 signalosome, subunit CSN8 (COP9), mRNA
AT1G20225	5254.24	-1.06694	6.34409e-06	0.000178446		Thioredoxin superfamily protein	NM_148474.3	Arabidopsis thaliana Thioredoxin superfamily protein (AT1G20225), mRNA
AT5G09440	1758.2	-1.06646	9.72505e-05	0.0016935	EXL4	EXL4	NM_120981.3	Arabidopsis thaliana EXORDIUM like 4 (EXL4), mRNA
AT5G46720	182.581	-1.06562	0.00142487	0.0135635		AIG2-like (Avirulence induced gene) family protein	NM_124042.3	Arabidopsis thaliana AIG2-like (avirulence induced gene) family protein (AT5G46720), mRNA
AT5G16510	437.301	-1.06489	0.000579898	0.00692519	RGP5	Glycosyltransferase (Fragment)	NM_180500.3	Arabidopsis thaliana Alpha-1,4-glucan-protein synthase family protein (RGP5), mRNA
AT2G37970	1900.61	-1.06452	0.000785044	0.00861747	SOUL-1	SOUL heme-binding family protein	NM_129353.4	Arabidopsis thaliana SOUL heme-binding family protein (SOUL-1), partial mRNA
AT3G12830	1306.76	-1.06381	0.000448765	0.0056958	SAUR72	Auxin-responsive protein SAUR72	NM_112119.3	Arabidopsis thaliana SAUR-like auxin-responsive protein family (AT3G12830), mRNA
AT1G03850	1153.04	-1.06261	0.00124765	0.0122655		Glutaredoxin family protein	NM_179255.3	Arabidopsis thaliana Glutaredoxin family protein (GRXS13), mRNA
AT1G12780	15941.1	-1.06161	7.67455e-07	2.91676e-05	UGE1	Bifunctional UDP-glucose 4-epimerase and UDP-xylose 4-epimerase 1	NM_101148.4	Arabidopsis thaliana UDP-D-glucose/UDP-D-galactose 4-epimerase 1 (UGE1), mRNA
AT1G03030	348.624	-1.06051	7.12397e-05	0.00132779		At1g03030	NM_100184.4	Arabidopsis thaliana P-loop containing nucleoside triphosphate hydrolases superfamily protein (AT1G03030), mRNA
AT4G23160	137.947	-1.06021	0.00394526	0.0286766	CRK8	cysteine-rich RLK (RECEPTOR-like protein kinase) 8	NM_001341578.1	Arabidopsis thaliana cysteine-rich RECEPTOR-like kinase (CRK8), partial mRNA
AT4G38630	12940.5	-1.05958	5.43678e-07	2.17567e-05	RPN10	RPN10	NM_120024.3	Arabidopsis thaliana regulatory particle non-ATPase 10 (RPN10), mRNA
AT1G66250	374.035	-1.05681	2.34549e-05	0.00053485		Glucan endo-1,3-beta-glucosidase 2	NM_105296.3	Arabidopsis thaliana O-Glycosyl hydrolases family 17 protein (AT1G66250), mRNA
AT5G16550	4169.71	-1.05639	3.32478e-05	0.000712766		Voltage-dependent L-type calcium channel subunit	NM_121661.5	Arabidopsis thaliana voltage-dependent L-type calcium channel subunit (AT5G16550), mRNA
AT1G59590	2550.26	-1.05487	0.00013054	0.00215899	ZCF37	At1g59590	NM_104652.3	Arabidopsis thaliana ZCF37 (ZCF37), mRNA
AT5G47320	4510.45	-1.05435	8.7257e-05	0.00155803	RPS19	40S ribosomal protein S19, mitochondrial	NM_124103.4	Arabidopsis thaliana ribosomal protein S19 (RPS19), mRNA
AT5G64180	367.08	-1.05286	0.00519783	0.0349531		Dbj	NM_125814.3	Arabidopsis thaliana tropomyosin (AT5G64180), mRNA
AT5G10870	1381.71	-1.05205	2.36016e-05	0.000537595	CM2	Chorismate mutase 2	NM_121125.3	Arabidopsis thaliana chorismate mutase 2 (CM2), mRNA
AT2G30140	169.232	-1.05078	0.000113911	0.00193572	UGT87A2	UDP-glycosyltransferase 87A2	NM_128569.4	Arabidopsis thaliana UDP-Glycosyltransferase superfamily protein (UGT87A2), mRNA
AT3G04120	36059.7	-1.04996	6.50217e-06	0.000181906	GAPC1	Glyceraldehyde-3-phosphate dehydrogenase GAPC1, cytosolic	NM_111283.4	Arabidopsis thaliana glyceraldehyde-3-phosphate dehydrogenase C subunit 1 (GAPC1), mRNA
AT5G54640	3041.29	-1.049	4.91873e-05	0.000983217	RAT5	Histone H2A.6	NM_124845.4	Arabidopsis thaliana Histone superfamily protein (RAT5), mRNA
AT4G11740	927.32	-1.04733	1.43435e-05	0.000357433	PUX8	Plant UBX domain-containing protein 8	NM_117243.4	Arabidopsis thaliana Ubiquitin-like superfamily protein (SAY1), mRNA
AT5G62530	3801.18	-1.04728	1.0256e-05	0.000269388	ALDH12A1	Delta-1-pyrroline-5-carboxylate dehydrogenase 12A1, mitochondrial	NM_125647.4	Arabidopsis thaliana aldehyde dehydrogenase 12A1 (ALDH12A1), mRNA
AT1G26740	984.845	-1.0468	1.38561e-05	0.00034613		At1g26740/T24P13_11	NM_102437.4	Arabidopsis thaliana Ribosomal L32p protein family (AT1G26740), mRNA
AT5G23090	98.5232	-1.04612	0.002663	0.0215415	DR1	AT5G23090 protein	NM_180730.3	Arabidopsis thaliana nuclear factor Y, subunit B13 (NF-YB13), mRNA
AT1G33420	91.364	-1.04536	0.00711077	0.0440704		PHD finger protein At1g33420	NM_103067.1	Arabidopsis thaliana RING/FYVE/PHD zinc finger superfamily protein (AT1G33420), mRNA
AT3G46440	458.226	-1.04426	0.000605969	0.00715505	UXS5	UDP-glucuronic acid decarboxylase 5	NM_114511.4	Arabidopsis thaliana UDP-XYL synthase 5 (UXS5), mRNA
AT3G09840	55855.2	-1.04406	2.43576e-07	1.05994e-05	CDC48A	CDC48A	NM_111819.5	Arabidopsis thaliana cell division cycle 48 (CDC48), mRNA
AT5G47570	9469.94	-1.04403	0.000222449	0.00330178		NADH dehydrogenase	NM_124130.5	Arabidopsis thaliana NADH dehydrogenase ubiquinone 1 beta subcomplex subunit (AT5G47570), mRNA
AT4G19170	73266.8	-1.04293	0.000725141	0.00812358	CCD4	Probable carotenoid cleavage dioxygenase 4, chloroplastic	NM_118036.3	Arabidopsis thaliana nine-cis-epoxycarotenoid dioxygenase 4 (NCED4), mRNA
AT2G01490	1159.65	-1.04123	7.49786e-05	0.00138358	PAHX	Phytanoyl-CoA dioxygenase	NM_126210.4	Arabidopsis thaliana phytanoyl-CoA dioxygenase (PhyH) family protein (PAHX), mRNA
AT5G21090	35860.4	-1.04055	8.1059e-05	0.00147183	LRR1	Leucine-rich repeat protein 1	NM_122117.4	Arabidopsis thaliana Leucine-rich repeat (LRR) family protein (AT5G21090), mRNA
AT5G43920	2273.87	-1.03975	4.31208e-05	0.000879174	WDS	WD repeat-containing protein WDS homolog	NM_123759.3	Arabidopsis thaliana transducin family protein / WD-40 repeat family protein (AT5G43920), mRNA
AT4G26850	11758.1	-1.03884	8.7198e-05	0.00155803	VTC2	GDP-L-galactose phosphorylase 1	NM_118819.3	Arabidopsis thaliana GDP-L-galactose phosphorylase 1 (VTC2), mRNA
AT5G40760	158.615	-1.03753	0.000428695	0.00550711	G6PD6	G6PD6	NM_123441.3	Arabidopsis thaliana glucose-6-phosphate dehydrogenase 6 (G6PD6), mRNA
AT1G16350	3142.86	-1.03733	1.55574e-06	5.40905e-05		Inosine-5'-monophosphate dehydrogenase 2	NM_101501.3	Arabidopsis thaliana Aldolase-type TIM barrel family protein (AT1G16350), mRNA
AT3G50920	275.274	-1.03684	0.000159361	0.00253568	LPPE1	Lipid phosphate phosphatase epsilon 1, chloroplastic	NM_114952.4	Arabidopsis thaliana Phosphatidic acid phosphatase (PAP2) family protein (LPPepsilon1), mRNA
AT3G18410	2545.41	-1.03682	0.000801233	0.00875863		NADH dehydrogenase	NM_112726.4	Arabidopsis thaliana NADH dehydrogenase ubiquinone 1 beta subcomplex subunit 10-B-like protein (Complex I subunit NDUFS6) (AT3G18410), mRNA
AT4G01590	114.215	-1.0359	0.000717386	0.00807669		DNA-directed RNA polymerase III subunit	NM_116390.3	Arabidopsis thaliana DNA-directed RNA polymerase III subunit (AT4G01590), mRNA
AT1G03340	607.646	-1.033	0.000626463	0.00731854		F15K9.6	NM_100216.3	Arabidopsis thaliana hypothetical protein (AT1G03340), mRNA
AT2G24280	479.321	-1.03273	0.000646125	0.00747125		Alpha/beta-Hydrolases superfamily protein	NM_179719.5	Arabidopsis thaliana alpha/beta-Hydrolases superfamily protein (AT2G24280), mRNA
AT1G59900	3722.42	-1.03122	0.000113251	0.00192773	E1	Pyruvate dehydrogenase E1 component subunit alpha-1, mitochondrial	NM_104682.3	Arabidopsis thaliana pyruvate dehydrogenase complex E1 alpha subunit (E1 ALPHA), mRNA
AT5G54610	5382.26	-1.03079	0.00141189	0.013471	BAD1	Ankyrin repeat-containing protein BDA1	NM_124842.4	Arabidopsis thaliana ankyrin (ANK), mRNA
AT1G75580	111.284	-1.0289	0.000751928	0.00832669		At1g75580	NM_106210.3	Arabidopsis thaliana SAUR-like auxin-responsive protein family (AT1G75580), mRNA
AT3G12800	8765.68	-1.02856	2.85597e-05	0.000633471	SDRB	Uncharacterized protein At3g12790	NM_112116.4	Arabidopsis thaliana short-chain dehydrogenase-reductase B (SDRB), mRNA
AT4G02880	263.242	-1.02847	9.39645e-05	0.00165036		unknown protein; BEST Arabidopsis thaliana protein match is: unknown protein (TAIR:AT1G03290.2); Ha.	NM_116522.4	Arabidopsis thaliana ELKS/Rab6-interacting/CAST family protein (AT4G02880), mRNA
AT3G11090	684.558	-1.02736	0.000185953	0.00285776	LBD21	LBD21	NM_111946.5	Arabidopsis thaliana LOB domain-containing protein 21 (LBD21), mRNA
AT3G01800	884.12	-1.02703	0.000259071	0.00370998		At3g01800	NM_111046.4	Arabidopsis thaliana Ribosome recycling factor (AT3G01800), mRNA
AT1G79050	1214.17	-1.02647	0.00012059	0.00202895	RECA	RECA1	NM_106556.2	Arabidopsis thaliana recA DNA recombination family protein (RECA1), mRNA
AT3G07568	1929.71	-1.02603	5.56578e-05	0.00108701		Fanconi anemia group D2 protein	NM_180204.2	Arabidopsis thaliana fanconi anemia group D2 protein (AT3G07568), mRNA
AT1G74800	2166.01	-1.02579	7.57563e-06	0.000206976	GALT5	Hydroxyproline O-galactosyltransferase GALT5	NM_106138.3	Arabidopsis thaliana Galactosyltransferase family protein (AT1G74800), mRNA
AT5G66140	4861.58	-1.02439	6.2106e-07	2.44224e-05	PAD2	Proteasome subunit alpha type-7-B	NM_126012.4	Arabidopsis thaliana proteasome alpha subunit D2 (PAD2), mRNA
AT1G17530	1004.25	-1.02398	0.000689412	0.00782548	TIM23-1	Mitochondrial import inner membrane translocase subunit TIM23-1	NM_101615.4	Arabidopsis thaliana translocase of inner mitochondrial membrane 23 (TIM23-1), mRNA
AT3G22400	591.647	-1.02371	8.583e-05	0.00154608	LOX5	Linoleate 9S-lipoxygenase 5	NM_113137.4	Arabidopsis thaliana PLAT/LH2 domain-containing lipoxygenase family protein (LOX5), mRNA
AT1G65820	1065.42	-1.02356	0.000723078	0.00811732		Microsomal glutathione s-transferase	NM_105255.3	Arabidopsis thaliana microsomal glutathione s-transferase (AT1G65820), mRNA
AT1G55960	832.199	-1.02198	8.69963e-05	0.0015561		Polyketide cyclase/dehydrase and lipid transport superfamily protein	NM_104474.3	Arabidopsis thaliana Polyketide cyclase/dehydrase and lipid transport superfamily protein (AT1G55960), mRNA
AT5G51770	981.858	-1.02122	5.65689e-05	0.00109849		Protein kinase superfamily protein	NM_124556.2	Arabidopsis thaliana Protein kinase superfamily protein (AT5G51770), mRNA
AT1G14980	1636.97	-1.02111	0.0010915	0.0110938	CPN10	10 kDa chaperonin, mitochondrial	NM_101367.3	Arabidopsis thaliana chaperonin 10 (CPN10), mRNA
AT5G59140	4556.11	-1.02091	6.28647e-06	0.000177321		BTB/POZ domain-containing protein	NM_125304.4	Arabidopsis thaliana BTB/POZ domain-containing protein (AT5G59140), mRNA
AT5G20000	4982.61	-1.01898	3.24912e-09	2.28659e-07	RPT6B	26S proteasome regulatory subunit 8 homolog B	NM_122007.4	Arabidopsis thaliana AAA-type ATPase family protein (AT5G20000), mRNA
AT5G64550	994.862	-1.01843	0.00378239	0.0277979		Emb	NM_125851.3	Arabidopsis thaliana loricrin-like protein (AT5G64550), mRNA
AT2G45790	7625.98	-1.01831	2.02863e-06	6.73209e-05	PMM	Phosphomannomutase	NM_130142.4	Arabidopsis thaliana phosphomannomutase (PMM), mRNA
AT3G51980	2499.17	-1.01788	0.000120854	0.00203173		ARM repeat superfamily protein	NM_115057.4	Arabidopsis thaliana ARM repeat superfamily protein (AT3G51980), mRNA
AT5G46680	345.414	-1.01725	0.000538842	0.00656139		Pentatricopeptide repeat-containing protein At5g46680	NM_124038.4	Arabidopsis thaliana Pentatricopeptide repeat (PPR-like) superfamily protein (AT5G46680), mRNA
AT5G63670	1869.36	-1.01608	0.00195239	0.0171015	SPT42	Transcription elongation factor SPT4 homolog 2	NM_125762.4	Arabidopsis thaliana SPT4 homolog 2 (SPT42), mRNA
AT5G03460	8448.44	-1.01516	0.00124986	0.0122813		Transmembrane protein	NM_120426.4	Arabidopsis thaliana transmembrane protein (AT5G03460), mRNA
AT1G28670	1175.58	-1.01283	3.94721e-06	0.000117948	ARAB-1	GDSL esterase/lipase At1g28670	NM_102634.3	Arabidopsis thaliana GDSL-like Lipase/Acylhydrolase superfamily protein (ARAB-1), mRNA
AT5G20910	1875.28	-1.01176	6.79838e-06	0.000188516	AIP2	E3 ubiquitin-protein ligase AIP2	NM_122099.4	Arabidopsis thaliana RING/U-box superfamily protein (AIP2), mRNA
AT3G08610	17619.1	-1.01137	5.97246e-05	0.00115428		NADH dehydrogenase	NM_111695.3	Arabidopsis thaliana NADH dehydrogenase ubiquinone 1 alpha subcomplex subunit (AT3G08610), mRNA
AT4G10110	2296.96	-1.01124	0.000151534	0.00243133		At4g10100	NM_117079.4	Arabidopsis thaliana RNA-binding (RRM/RBD/RNP motifs) family protein (AT4G10110), mRNA
AT3G49725	896.459	-1.0093	1.79641e-05	0.000427306		GTP-binding protein At3g49725, chloroplastic	NM_001161197.2	Arabidopsis thaliana GTP-binding protein, HflX (AT3G49725), mRNA
AT4G37830	10345.1	-1.0088	1.44168e-05	0.000358819		cytochrome c oxidase-related	NM_119944.4	Arabidopsis thaliana cytochrome c oxidase-like protein (AT4G37830), mRNA
AT1G21190	2337.19	-1.00842	0.00017698	0.00275935	LSM3A	Sm-like protein LSM3A	NM_101972.5	Arabidopsis thaliana Small nuclear ribonucleoprotein family protein (LSM3A), mRNA
AT5G43280	738.396	-1.00777	5.02793e-05	0.000999172	DCI1	Delta(3,5)-Delta(2,4)-dienoyl-CoA isomerase, peroxisomal	NM_123694.4	Arabidopsis thaliana delta(3,5),delta(2,4)-dienoyl-CoA isomerase 1 (DCI1), mRNA
AT5G07790	70.7993	-1.00755	0.00788835	0.047499		Gb	NM_120861.4	Arabidopsis thaliana hypothetical protein (AT5G07790), mRNA
AT5G41350	532.609	-1.00751	3.69516e-05	0.000778273		RING/U-box superfamily protein	NM_123500.6	Arabidopsis thaliana RING/U-box superfamily protein (AT5G41350), mRNA
AT3G27930	61.8164	-1.00746	0.00634565	0.0404075		AT3g27930/K24A2_2	NM_113710.3	Arabidopsis thaliana beta-galactosidase (AT3G27930), mRNA
AT3G47833	2263.84	-1.00726	0.000208171	0.00311706	SDH7A	Succinate dehydrogenase subunit 7A, mitochondrial	NM_114652.4	Arabidopsis thaliana succinate dehydrogenase subunit (SDH7), mRNA
AT5G03020	130.141	-1.00667	0.00153769	0.0143365		F-box/kelch-repeat protein At5g03020	NM_120380.2	Arabidopsis thaliana Galactose oxidase/kelch repeat superfamily protein (AT5G03020), mRNA
AT4G21470	2568.59	-1.00561	1.50421e-05	0.000369873	FHY	FMN/FHY	NM_118267.5	Arabidopsis thaliana riboflavin kinase/FMN hydrolase (FMN/FHY), mRNA
AT5G47760	476.074	-1.00501	0.000135981	0.00222554	PGLP2	Phosphoglycolate phosphatase 2	NM_124150.5	Arabidopsis thaliana 2-phosphoglycolate phosphatase 2 (PGLP2), mRNA
AT4G05160	6453.61	-1.00469	5.90914e-06	0.000167966	4CLL7	4-coumarate--CoA ligase-like 7	NM_116755.5	Arabidopsis thaliana AMP-dependent synthetase and ligase family protein (AT4G05160), mRNA
AT1G62040	1913.75	-1.00424	0.00205169	0.0177653	ATG8C	Autophagy-related protein	NM_104884.5	Arabidopsis thaliana Ubiquitin-like superfamily protein (ATG8C), mRNA
AT2G45640	1272.81	-1.00379	0.000199164	0.00301538	SAP18	Histone deacetylase complex subunit SAP18	NM_130126.4	Arabidopsis thaliana SIN3 associated polypeptide P18 (SAP18), mRNA
AT2G22470	233.931	-1.00288	0.00255309	0.0208925	AGP2	Classical arabinogalactan protein 2	NM_127812.3	Arabidopsis thaliana arabinogalactan protein 2 (AGP2), mRNA
AT3G45140	7175.62	-1.00247	0.000229111	0.00338472	LOX2	Lipoxygenase 2, chloroplastic	NM_114383.3	Arabidopsis thaliana lipoxygenase 2 (LOX2), mRNA
AT1G19340	369.928	-1.00242	0.000227469	0.00336651		Methyltransferase-like protein 2	NM_101791.3	Arabidopsis thaliana Methyltransferase MT-A70 family protein (AT1G19340), mRNA
AT3G14130	398.509	-1.00142	0.000640316	0.00745477	GLO4	Peroxisomal (S)-2-hydroxy-acid oxidase GLO4	NM_112269.3	Arabidopsis thaliana Aldolase-type TIM barrel family protein (HAOX1), mRNA
AT3G02050	4246.39	-1.0011	6.27622e-05	0.00120052	POT4	Potassium transporter 4	NM_111071.3	Arabidopsis thaliana K+ uptake transporter 3 (KUP3), mRNA
AT4G39280	259.646	-1.00069	0.000734372	0.00821087		Phenylalanine--tRNA ligase alpha subunit, cytoplasmic	NM_120089.5	Arabidopsis thaliana phenylalanyl-tRNA synthetase, putative / phenylalanine-tRNA ligase (AT4G39280), mRNA
AT1G68260	861.532	1.00007	0.00234139	0.0196083	ALT3	Acyl-acyl carrier protein thioesterase ATL3, chloroplastic	NM_105497.5	Arabidopsis thaliana Thioesterase superfamily protein (AT1G68260), mRNA
AT1G53920	247.862	1.00124	0.00210124	0.0180717	GLIP5	GLIP5	NM_104270.3	Arabidopsis thaliana GDSL-motif lipase 5 (GLIP5), mRNA
AT2G35960	1444.57	1.00138	0.000689094	0.00782548	NHL12	NDR1/HIN1-like protein 12	NM_129155.5	Arabidopsis thaliana NDR1/HIN1-like 12 (NHL12), mRNA
AT1G01830	87.391	1.00233	0.00363376	0.0270564		ARM repeat superfamily protein	NM_100066.4	Arabidopsis thaliana ARM repeat superfamily protein (AT1G01830), mRNA
AT5G40610	672.532	1.00565	0.00708561	0.0439552	DHAPRD	Glycerol-3-phosphate dehydrogenase	NM_123425.5	Arabidopsis thaliana NAD-dependent glycerol-3-phosphate dehydrogenase family protein (GPDHp), mRNA
AT1G79790	1620.43	1.00601	0.000607477	0.0071582		Haloacid dehalogenase-like hydrolase (HAD) superfamily protein	NM_106628.3	Arabidopsis thaliana Haloacid dehalogenase-like hydrolase (HAD) superfamily protein (FHY1), mRNA
AT3G59880	828.82	1.00685	3.91382e-06	0.000117466		Expressed protein	NM_115851.3	Arabidopsis thaliana hypothetical protein (AT3G59880), mRNA
AT1G21010	1541.28	1.00719	0.00035292	0.0047613		At1g21010	NM_101954.5	Arabidopsis thaliana poly polymerase (AT1G21010), mRNA
AT1G75960	3441.83	1.00732	0.00715885	0.0443094	AAE8	Probable acyl-activating enzyme 8	NM_106246.4	Arabidopsis thaliana AMP-dependent synthetase and ligase family protein (AT1G75960), mRNA
AT4G38970	6683.45	1.00928	0.000154901	0.00247563	FBA2	Fructose-bisphosphate aldolase	NM_202981.1	Arabidopsis thaliana fructose-bisphosphate aldolase 2 (FBA2), mRNA
AT2G25735	3984.77	1.00934	0.002208	0.0187763		Expressed protein	NM_128133.2	Arabidopsis thaliana hypothetical protein (AT2G25735), mRNA
AT2G46910	2675.39	1.0103	0.00108001	0.0110336	PAP10	Probable plastid-lipid-associated protein 10, chloroplastic	NM_130259.2	Arabidopsis thaliana Plastid-lipid associated protein PAP / fibrillin family protein (AT2G46910), mRNA
AT3G14310	64284.6	1.01115	0.00439886	0.0310108	PME3	Pectinesterase/pectinesterase inhibitor 3	NM_112289.3	Arabidopsis thaliana pectin methylesterase 3 (PME3), mRNA
AT1G22890	7943.62	1.01421	0.000706752	0.00797793		AT1G22890 protein	NM_102136.3	Arabidopsis thaliana transmembrane protein (AT1G22890), mRNA
AT4G22250	320.262	1.01438	0.000306068	0.00425804		RING/U-box superfamily protein	NM_118351.3	Arabidopsis thaliana RING/U-box superfamily protein (AT4G22250), mRNA
AT1G18710	404.137	1.0156	0.00507446	0.0343955	AtMYB47	MYB transcription factor	NM_101729.3	Arabidopsis thaliana myb domain protein 47 (MYB47), mRNA
AT3G49650	671.758	1.01575	0.000621123	0.0072728	KIN8B	Kinesin-like protein KIN-8B	NM_114825.3	Arabidopsis thaliana P-loop containing nucleoside triphosphate hydrolases superfamily protein (AT3G49650), mRNA
AT1G77760	8428.36	1.01683	7.36901e-07	2.82696e-05	NIA1	Nitrate reductase	NM_106425.3	Arabidopsis thaliana nitrate reductase 1 (NIA1), mRNA
AT5G06290	4384.97	1.01775	0.000394137	0.00515638	2-Cys	2-Cys peroxiredoxin BAS1-like, chloroplastic	NM_120712.4	Arabidopsis thaliana 2-cysteine peroxiredoxin B (2-Cys Prx B), mRNA
AT2G32100	3118.03	1.02404	0.00217461	0.0185387	OFP16	Transcription repressor OFP16	NM_128770.3	Arabidopsis thaliana ovate family protein 16 (OFP16), mRNA
AT3G11210	220.893	1.02412	0.00458773	0.0318798	CPRD49	GDSL esterase/lipase CPRD49	NM_111956.3	Arabidopsis thaliana SGNH hydrolase-type esterase superfamily protein (AT3G11210), mRNA
AT2G47840	1833.76	1.02457	0.000442096	0.0056262	TIC20-II	Tic20-II	NM_130351.3	Arabidopsis thaliana Uncharacterized conserved protein ycf60 (Tic20-II), mRNA
AT2G04032	184.212	1.02498	0.0083852	0.0494605	ZIP7	Zinc transporter 7	NM_126440.3	Arabidopsis thaliana zinc transporter 7 precursor (ZIP7), mRNA
AT2G36970	1791.26	1.02718	0.00247483	0.0203911	UGT86A1	Glycosyltransferase (Fragment)	NM_129253.3	Arabidopsis thaliana UDP-Glycosyltransferase superfamily protein (AT2G36970), mRNA
AT3G21215	165.221	1.02764	0.00535566	0.0357552		AT3G21215 protein	NM_148740.5	Arabidopsis thaliana RNA-binding (RRM/RBD/RNP motifs) family protein (AT3G21215), mRNA
AT1G76160	10453.3	1.02789	0.000644311	0.00747125	sks5	Sks5	NM_106265.4	Arabidopsis thaliana SKU5 similar 5 (sks5), mRNA
AT1G72070	124.339	1.02793	0.000990831	0.0103285		Chaperone DnaJ-domain superfamily protein	NM_105865.5	Arabidopsis thaliana Chaperone DnaJ-domain superfamily protein (AT1G72070), mRNA
AT1G20610	116.23	1.02936	0.00512157	0.0346072	CYCB2-3	Cyclin-B2-3	NM_101912.3	Arabidopsis thaliana Cyclin B2;3 (CYCB2;3), mRNA
AT1G30910	2653.51	1.03246	0.00215958	0.0184413		F17F8.22	NM_102828.4	Arabidopsis thaliana Molybdenum cofactor sulfurase family protein (AT1G30910), mRNA
AT4G37682	59.0967	1.03325	0.00517492	0.0348751		Protein of unknown function (DUF1399)	NM_001125661.2	Arabidopsis thaliana hypothetical protein (DUF1399) (AT4G37682), mRNA
AT1G25400	95.5644	1.03327	0.00747751	0.0455956		At1g25400	NM_102351.3	Arabidopsis thaliana transmembrane protein (AT1G25400), mRNA
AT4G20830	1586.45	1.03368	0.000189976	0.00290211		Berberine bridge enzyme-like 19	NM_202851.1	Arabidopsis thaliana FAD-binding Berberine family protein (AT4G20830), mRNA
AT1G22340	97.0484	1.03543	0.00736147	0.0451432	UGT85A7	UDP-glycosyltransferase 85A7	NM_102085.3	Arabidopsis thaliana UDP-glucosyl transferase 85A7 (UGT85A7), mRNA
AT5G49630	5553.85	1.03639	0.00161658	0.0149289	AAP6	AAP6	NM_124341.4	Arabidopsis thaliana amino acid permease 6 (AAP6), mRNA
AT4G38420	112.781	1.03652	0.00237605	0.0198173	sks9	Putative pectinesterase	NM_120004.5	Arabidopsis thaliana SKU5 similar 9 (sks9), mRNA
AT5G56780	482.655	1.03662	0.00340186	0.0257238	ET2	ET2	NM_125061.4	Arabidopsis thaliana effector of transcription2 (ET2), mRNA
AT5G39320	669.153	1.03669	0.00137184	0.0131755	UGD4	UDP-glucose 6-dehydrogenase 4	NM_123294.4	Arabidopsis thaliana UDP-glucose 6-dehydrogenase family protein (UDG4), mRNA
AT2G46330	9407.89	1.03746	0.00263652	0.0214003	AGP16	ATAGP16	NM_201970.1	Arabidopsis thaliana arabinogalactan protein 16 (AGP16), mRNA
AT2G36145	5062.64	1.03754	2.50857e-05	0.000567598		Expressed protein	NM_129173.3	Arabidopsis thaliana hypothetical protein (AT2G36145), mRNA
AT4G18670	2555.51	1.03798	0.00831773	0.0492762	LRX5	Leucine-rich repeat extensin-like protein 5	NM_117983.6	Arabidopsis thaliana Leucine-rich repeat (LRR) family protein (AT4G18670), mRNA
AT2G40260	65.5852	1.03882	0.00679904	0.0425911		Homeodomain-like superfamily protein	NM_129584.2	Arabidopsis thaliana Homeodomain-like superfamily protein (AT2G40260), mRNA
AT5G64640	624.345	1.0394	2.73825e-05	0.000610763	PME64	Probable pectinesterase/pectinesterase inhibitor 64	NM_125860.5	Arabidopsis thaliana Plant invertase/pectin methylesterase inhibitor superfamily (AT5G64640), mRNA
AT3G61550	1035.53	1.03995	0.0029801	0.0233477	ATL68	RING-H2 finger protein ATL68	NM_116020.3	Arabidopsis thaliana RING/U-box superfamily protein (AT3G61550), mRNA
AT3G13470	816.791	1.04091	0.00134912	0.0130049	CPN60B2	Chaperonin 60 subunit beta 2, chloroplastic	NM_112193.4	Arabidopsis thaliana TCP-1/cpn60 chaperonin family protein (Cpn60beta2), mRNA
AT1G32860	537.095	1.04104	0.00050771	0.0062723		Glucan endo-1,3-beta-glucosidase 11	NM_103020.3	Arabidopsis thaliana Glycosyl hydrolase superfamily protein (AT1G32860), mRNA
AT4G23550	494.31	1.04123	0.000656755	0.00755564	WRKY29	WRKY29	NM_118486.6	Arabidopsis thaliana WRKY family transcription factor (WRKY29), mRNA
AT1G06520	172.613	1.04269	0.00415742	0.0297715	GPAT1	Glycerol-3-phosphate acyltransferase 1	NM_100531.3	Arabidopsis thaliana glycerol-3-phosphate acyltransferase 1 (GPAT1), mRNA
AT4G21215	565.205	1.04421	0.00215044	0.018371		AT4G21215 protein	NM_202854.2	Arabidopsis thaliana transmembrane protein (AT4G21215), mRNA
AT3G24140	325.19	1.04422	0.000975151	0.0102009	FAMA	FMA	NM_113319.5	Arabidopsis thaliana basic helix-loop-helix (bHLH) DNA-binding superfamily protein (FMA), mRNA
AT1G07323	736.751	1.04425	6.67855e-05	0.00126206	-	NR_139228.1	Arabidopsis thaliana other RNA (AT1G07323), lncRNA
AT1G22360	1713.96	1.04456	0.00232495	0.0195267	UGT85A2	UDP-glycosyltransferase 85A2	NM_102086.3	Arabidopsis thaliana UDP-glucosyl transferase 85A2 (UGT85A2), mRNA
AT1G68590	4079.74	1.04502	0.000694626	0.00787153		30S ribosomal protein 3-1, chloroplastic	NM_105531.4	Arabidopsis thaliana Ribosomal protein PSRP-3/Ycf65 (PSRP3/1), mRNA
AT5G65925	710.951	1.04837	0.00153742	0.0143365		At5g65925	NM_148165.3	Arabidopsis thaliana hypothetical protein (AT5G65925), mRNA
AT5G24470	9161.66	1.04847	0.00112648	0.0113532	APRR5	Two-component response regulator-like APRR5	NM_122355.4	Arabidopsis thaliana two-component response regulator-like protein (PRR5), partial mRNA
AT1G05385	593.307	1.04853	6.69824e-05	0.00126461	PSB27-2	Psb27-H1	NM_100418.3	Arabidopsis thaliana photosystem II 11 kDa protein-like protein (LPA19), mRNA
AT3G55450	718.605	1.04956	0.000992703	0.0103374	PBL1	PBS1-like 1	NM_115403.4	Arabidopsis thaliana PBS1-like 1 (PBL1), mRNA
AT1G75690	16764	1.04968	0.000412171	0.00534594	LQY1	LQY1	NM_106220.4	Arabidopsis thaliana DnaJ/Hsp40 cysteine-rich domain superfamily protein (LQY1), mRNA
AT1G31835	56.7262	1.05176	0.00825996	0.0490051		unknown protein; FUNCTIONS IN: molecular_function unknown; INVOLVED IN: biological_process unknown; LOCATED IN: endomembrane system; Ha.	NM_202219.2	Arabidopsis thaliana hypothetical protein (AT1G31835), mRNA
AT3G10720	4349.94	1.05249	0.00170713	0.0155512	PME25	Probable pectinesterase/pectinesterase inhibitor 25	NM_111909.2	Arabidopsis thaliana Plant invertase/pectin methylesterase inhibitor superfamily (AT3G10720), mRNA
AT2G46310	816.579	1.053	0.00839811	0.0494931	CRF5	Ethylene-responsive transcription factor CRF5	NM_130194.5	Arabidopsis thaliana cytokinin response factor 5 (CRF5), mRNA
AT1G68600	5428.87	1.05305	3.07819e-05	0.000671672	ALMT5	Aluminum-activated malate transporter 5	NM_105532.5	Arabidopsis thaliana aluminum activated malate transporter family protein (AT1G68600), mRNA
AT3G15780	1681.21	1.05307	0.000163156	0.00258329		Transmembrane protein	NM_112448.4	Arabidopsis thaliana transmembrane protein (AT3G15780), mRNA
AT1G08280	344.627	1.05436	0.000244616	0.00354823	GALT29A	Beta-1,6-galactosyltransferase GALT29A	NM_100701.3	Arabidopsis thaliana Glycosyltransferase family 29 (sialyltransferase) family protein (AT1G08280), mRNA
AT1G25290	190.783	1.05568	0.000827687	0.00899003	RBL10	RHOMBOID-like protein 10, chloroplastic	NM_102339.3	Arabidopsis thaliana RHOMBOID-like protein 10 (RBL10), mRNA
AT2G29290	1235.08	1.057	0.00591016	0.0383775		Tropinone reductase homolog At2g29290	NM_128483.3	Arabidopsis thaliana NAD(P)-binding Rossmann-fold superfamily protein (AT2G29290), mRNA
AT1G30720	3045.78	1.05727	0.00185889	0.0165596		Berberine bridge enzyme-like 10	NM_102808.4	Arabidopsis thaliana FAD-binding Berberine family protein (AT1G30720), mRNA
AT5G12940	1705.14	1.05738	0.0012222	0.0120741		Leucine-rich repeat (LRR) family protein	NM_121297.3	Arabidopsis thaliana Leucine-rich repeat (LRR) family protein (AT5G12940), mRNA
AT1G53800	147.691	1.05819	0.00731239	0.0449378		AT1G53800 protein	NM_104257.3	Arabidopsis thaliana muscle M-line assembly protein (AT1G53800), mRNA
AT1G71050	162.733	1.05902	0.00283147	0.0225556	HIPP20	HIPP20	NM_105774.4	Arabidopsis thaliana Heavy metal transport/detoxification superfamily protein (HIPP20), mRNA
AT2G32940	62.0039	1.06072	0.00655767	0.0414737	AGO6	Protein argonaute 6	NM_128854.4	Arabidopsis thaliana Argonaute family protein (AGO6), mRNA
AT1G19200	54.6476	1.06074	0.00718751	0.0444246	FLZ12	Protein of unknown function (DUF581)	NM_101778.2	Arabidopsis thaliana cyclin-dependent kinase, putative (DUF581) (AT1G19200), partial mRNA
AT4G00560	116.491	1.06096	0.00072438	0.00812358		NAD(P)-binding Rossmann-fold superfamily protein	NM_202763.1	Arabidopsis thaliana NAD(P)-binding Rossmann-fold superfamily protein (AT4G00560), mRNA
AT4G15140	367.49	1.06118	0.000330511	0.00451499		AT4g15140/dl3615c	NM_117603.8	Arabidopsis thaliana hypothetical protein (AT4G15140), mRNA
AT4G12730	3593.77	1.06292	0.00282694	0.0225283	FLA2	Fasciclin-like arabinogalactan protein 2	NM_117342.3	Arabidopsis thaliana FASCICLIN-like arabinogalactan 2 (FLA2), mRNA
AT5G07110	261.523	1.06341	0.00409248	0.02942	PRA1B6	PRA1 family protein B6	NM_120793.4	Arabidopsis thaliana prenylated RAB acceptor 1.B6 (PRA1.B6), mRNA
AT1G04107	894.536	1.06374	0.00366002	0.0271737	-	NR_143384.1	Arabidopsis thaliana uncharacterized misc_RNA (AT1G04107), miscRNA
AT1G51790	784.43	1.06428	0.00166815	0.015265		Leucine-rich repeat protein kinase family protein	NM_001333503.1	Arabidopsis thaliana Leucine-rich repeat protein kinase family protein (AT1G51790), mRNA
AT3G60840	150.723	1.06482	0.00651242	0.041213	MAP65-4	65-kDa microtubule-associated protein 4	NM_001340060.1	Arabidopsis thaliana microtubule-associated protein 65-4 (MAP65-4), partial mRNA
AT4G28660	2077.34	1.06488	1.85669e-05	0.000437564	PSB28	Photosystem II reaction center Psb28 protein	NM_119008.4	Arabidopsis thaliana photosystem II reaction center PSB28 protein (PSB28), mRNA
AT5G38060	217.149	1.06545	0.000184694	0.00284056		Carboxypeptidase	NM_123166.3	Arabidopsis thaliana carboxypeptidase (AT5G38060), mRNA
AT2G23300	264.958	1.06548	0.00188809	0.0167466		Leucine-rich repeat protein kinase family protein	NM_127894.2	Arabidopsis thaliana Leucine-rich repeat protein kinase family protein (AT2G23300), mRNA
AT1G67900	405.615	1.06639	0.000207309	0.00311101		BTB/POZ domain-containing protein At1g67900	NM_202374.3	Arabidopsis thaliana Phototropic-responsive NPH3 family protein (AT1G67900), mRNA
AT2G19780	286.295	1.06678	0.00520416	0.0349841		Leucine-rich repeat (LRR) family protein	NM_127536.4	Arabidopsis thaliana Leucine-rich repeat (LRR) family protein (AT2G19780), mRNA
AT3G05900	651.827	1.06712	0.00472052	0.0324709		Neurofilament protein-like protein	NM_111464.3	Arabidopsis thaliana neurofilament protein-like protein (AT3G05900), mRNA
AT5G15970	42933.1	1.0675	0.00025072	0.00361112	KIN2	KIN2	NM_121602.4	Arabidopsis thaliana stress-responsive protein (KIN2) / stress-induced protein (KIN2) / cold-responsive protein (COR6.6) / cold-regulated protein (COR6.6) (KIN2), mRNA
AT5G44050	326.142	1.06783	2.12795e-05	0.000491839	DTX28	Protein DETOXIFICATION 28	NM_123772.3	Arabidopsis thaliana MATE efflux family protein (AT5G44050), mRNA
AT2G00680	173.941	1.06792	4.32895e-05	0.000881542	-	NR_143663.1	Arabidopsis thaliana uncharacterized misc_RNA (AT2G00680), miscRNA
AT4G37110	77.3631	1.07115	0.00820594	0.0488978		Zinc-finger domain of monoamine-oxidase A repressor R1	NM_119874.5	Arabidopsis thaliana Zinc-finger domain of monoamine-oxidase A repressor R1 (AT4G37110), mRNA
AT4G27730	641.793	1.07131	2.35284e-07	1.02825e-05	OPT6	Oligopeptide transporter 6	NM_118912.6	Arabidopsis thaliana oligopeptide transporter 1 (OPT6), mRNA
AT5G14120	45230.1	1.07194	4.96584e-05	0.000989844		Major facilitator superfamily protein	NM_121416.6	Arabidopsis thaliana Major facilitator superfamily protein (AT5G14120), mRNA
AT4G01080	301.876	1.07209	0.00040225	0.00523901	TBL26	Mannan O-acetyltransferase 4	NM_116338.4	Arabidopsis thaliana TRICHOME BIREFRINGENCE-LIKE 26 (TBL26), mRNA
AT3G20410	369.632	1.07303	0.00546444	0.0362446	CPK9	Calcium-dependent protein kinase 9	NM_112932.3	Arabidopsis thaliana calmodulin-domain protein kinase 9 (CPK9), mRNA
AT2G05215	85.8799	1.07359	0.00506665	0.0343654	-	NR_140070.1	Arabidopsis thaliana other RNA (AT2G05215), lncRNA
AT1G11860	1623.13	1.07413	0.000491383	0.00611129		Glycine cleavage T-protein family	NM_179315.1	Arabidopsis thaliana Glycine cleavage T-protein family (AT1G11860), mRNA
AT3G06020	96.7074	1.07416	0.00339655	0.0257027	FAF4	Protein FANTASTIC FOUR 4	NM_111476.2	Arabidopsis thaliana FANTASTIC four-like protein (DUF3049) (FAF4), mRNA
AT4G40045	1589.22	1.07425	0.000794301	0.00869683		Transmembrane protein	NM_120169.4	Arabidopsis thaliana transmembrane protein (AT4G40045), mRNA
AT1G02230	346.872	1.07498	0.000818323	0.00890253	NAC004	NAC domain-containing protein 4	NM_100104.3	Arabidopsis thaliana NAC domain containing protein 4 (NAC004), mRNA
AT1G05030	231.779	1.07552	0.00429871	0.0305475		Probable plastidic glucose transporter 1	NM_100382.3	Arabidopsis thaliana Major facilitator superfamily protein (AT1G05030), mRNA
AT4G19410	3794.06	1.0761	0.00118329	0.0117977		Pectin acetylesterase	NM_118061.3	Arabidopsis thaliana Pectinacetylesterase family protein (AT4G19410), mRNA
AT1G01300	6039.17	1.07632	6.03703e-06	0.000171125	APF2	Aspartyl protease family protein 2	NM_100012.3	Arabidopsis thaliana Eukaryotic aspartyl protease family protein (AT1G01300), mRNA
AT3G55646	676.659	1.07728	0.000780576	0.00858658		TPRXL	NM_001035788.3	Arabidopsis thaliana TPRXL (AT3G55646), mRNA
AT5G10170	2857.23	1.07738	0.00132869	0.0128761	IPS3	Probable inositol 3-phosphate synthase isozyme 3	NM_121055.4	Arabidopsis thaliana myo-inositol-1-phosphate synthase 3 (MIPS3), mRNA
AT3G49680	521.369	1.0779	0.00286307	0.0227275	BCAT3	Branched-chain-amino-acid aminotransferase 3, chloroplastic	NM_114828.6	Arabidopsis thaliana branched-chain aminotransferase 3 (BCAT3), mRNA
AT2G07739	3194.4	1.07934	0.00779005	0.0470376		Ycf1 protein	NM_126767.2	Arabidopsis thaliana Ycf1 protein (AT2G07739), partial mRNA
AT5G22390	2153.52	1.07981	0.000433619	0.00555731		FANTASTIC four-like protein (DUF3049)	NM_122144.3	Arabidopsis thaliana FANTASTIC four-like protein (DUF3049) (AT5G22390), mRNA
AT5G15580	2304.44	1.08126	0.00101239	0.0104776	LNG1	Protein LONGIFOLIA 1	NM_121562.3	Arabidopsis thaliana longifolia1 (LNG1), mRNA
AT3G20470	2802.63	1.08186	0.00766716	0.046433	GRP5	Glycine-rich protein 5	NM_112938.4	Arabidopsis thaliana glycine-rich protein 5 (GRP5), mRNA
AT3G11820	957.451	1.08193	0.000343816	0.00465464	SYP121	SYR1	NM_202559.3	Arabidopsis thaliana syntaxin of plants 121 (SYP121), mRNA
AT4G04890	346.026	1.08211	0.000801684	0.00875887	PDF2	Homeobox-leucine zipper protein PROTODERMAL FACTOR 2	NM_116727.4	Arabidopsis thaliana protodermal factor 2 (PDF2), mRNA
AT5G61520	700.346	1.08396	0.00482627	0.0330645	STP3	AT5G61520 protein	NM_125545.4	Arabidopsis thaliana Major facilitator superfamily protein (AT5G61520), mRNA
AT1G67740	168068	1.0842	0.000487645	0.00607592	PSBY	Putative uncharacterized protein	NM_105442.3	Arabidopsis thaliana photosystem II BY (PSBY), mRNA
AT2G26650	158.248	1.08549	0.00228699	0.0192952	AKT1	Potassium channel AKT1	NM_128222.6	Arabidopsis thaliana K+ transporter 1 (KT1), mRNA
AT3G62820	2061.44	1.0856	2.76455e-05	0.000615285		Plant invertase/pectin methylesterase inhibitor superfamily protein	NM_116147.3	Arabidopsis thaliana Plant invertase/pectin methylesterase inhibitor superfamily protein (AT3G62820), mRNA
AT1G32080	18379.1	1.08562	0.0004857	0.00605537	PLGG1	Plastidal glycolate/glycerate translocator 1, chloroplastic	NM_102942.4	Arabidopsis thaliana membrane protein (LrgB), mRNA
AT1G61380	199.026	1.08649	0.00187276	0.0166541	SD129	G-type lectin S-receptor-like serine/threonine-protein kinase SD1-29	NM_104819.2	Arabidopsis thaliana S-domain-1 29 (SD1-29), mRNA
AT2G32500	895.995	1.08671	0.000583243	0.00694886		At2g32500	NM_128809.6	Arabidopsis thaliana Stress responsive alpha-beta barrel domain protein (AT2G32500), mRNA
AT4G16980	7873.87	1.08686	0.000654465	0.0075378		Arabinogalactan family protein	NM_117802.4	Arabidopsis thaliana arabinogalactan-protein family (AT4G16980), mRNA
AT4G27050	139.753	1.08768	0.00226463	0.019191		F-box protein At4g27050	NM_202895.2	Arabidopsis thaliana F-box/RNI-like superfamily protein (AT4G27050), mRNA
AT5G65600	198.013	1.08779	0.000717479	0.00807669	LECRK92	L-type lectin-domain containing receptor kinase IX.2	NM_125958.2	Arabidopsis thaliana Concanavalin A-like lectin protein kinase family protein (AT5G65600), mRNA
AT1G21880	196.699	1.09026	0.000544083	0.00660382	LYM1	LYP2	NM_179366.1	Arabidopsis thaliana lysm domain GPI-anchored protein 1 precursor (LYM1), mRNA
AT2G38300	351.272	1.0904	0.000506682	0.0062661		Myb-like HTH transcriptional regulator family protein	NM_129386.3	Arabidopsis thaliana myb-like HTH transcriptional regulator family protein (AT2G38300), mRNA
AT2G23680	570.26	1.09048	6.14233e-05	0.0011804		Cold-regulated 413 plasma membrane protein 3	NM_127931.3	Arabidopsis thaliana Cold acclimation protein WCOR413 family (AT2G23680), mRNA
AT3G07320	1048.98	1.09075	0.00238071	0.019848		O-Glycosyl hydrolases family 17 protein	NM_148696.4	Arabidopsis thaliana O-Glycosyl hydrolases family 17 protein (AT3G07320), mRNA
AT5G60490	218.007	1.09097	2.7226e-05	0.000607939	FLA12	Fasciclin-like arabinogalactan protein 12	NM_125442.3	Arabidopsis thaliana FASCICLIN-like arabinogalactan-protein 12 (FLA12), mRNA
AT4G29740	69.5436	1.091	0.00170548	0.0155459	CKX4	Cytokinin dehydrogenase 4	NM_179139.1	Arabidopsis thaliana cytokinin oxidase 4 (CKX4), mRNA
AT3G57040	117.261	1.091	0.00132983	0.012877	ARR9	Two-component response regulator ARR9	NM_115563.3	Arabidopsis thaliana response regulator 9 (ARR9), mRNA
AT1G56210	365.099	1.0911	0.00659445	0.0416547	HIPP35	Heavy metal-associated isoprenylated plant protein 35	NM_104500.3	Arabidopsis thaliana Heavy metal transport/detoxification superfamily protein (AT1G56210), mRNA
AT5G43750	9705.16	1.09151	4.99632e-05	0.000993859	PNSB5	PnsB5	NM_123742.3	Arabidopsis thaliana NAD(P)H dehydrogenase 18 (PnsB5), mRNA
AT3G48280	741.747	1.09358	5.59067e-05	0.00109042	CYP71A25	Cytochrome P450 71A25	NM_148854.3	Arabidopsis thaliana cytochrome P450, family 71, subfamily A, polypeptide 25 (CYP71A25), mRNA
AT1G51110	9258.99	1.09366	3.30329e-05	0.00070965	PAP12	Probable plastid-lipid-associated protein 12, chloroplastic	NM_103989.5	Arabidopsis thaliana Plastid-lipid associated protein PAP / fibrillin family protein (AT1G51110), mRNA
AT2G22200	159.052	1.09378	0.00263414	0.0214003	ERF056	Ethylene-responsive transcription factor ERF056	NM_127788.4	Arabidopsis thaliana Integrase-type DNA-binding superfamily protein (AT2G22200), mRNA
AT5G44040	385.072	1.09419	0.00615434	0.0395603		At5g44040	NM_123771.5	Arabidopsis thaliana eisosome SEG2-like protein (AT5G44040), mRNA
AT5G48530	505.884	1.09504	1.55896e-05	0.000381744		unknown protein; FUNCTIONS IN: molecular_function unknown; INVOLVED IN: biological_process unknown; LOCATED IN: mitochondrion; BEST Arabidopsis thaliana protein match is: unknown protein (TAIR:AT3G07440.1); Ha.	NM_124229.4	Arabidopsis thaliana hypothetical protein (AT5G48530), mRNA
AT1G80450	229.36	1.096	0.000539147	0.00656139	VQ11	VQ motif-containing protein 11	NM_106693.4	Arabidopsis thaliana VQ motif-containing protein (AT1G80450), mRNA
AT3G63160	43964.3	1.09643	0.00118953	0.0118309		OEP6	NM_116181.1	Arabidopsis thaliana outer envelope membrane protein (OEP6), mRNA
AT1G79700	218.679	1.09679	0.00466686	0.032244		Integrase-type DNA-binding superfamily protein	NM_106619.3	Arabidopsis thaliana Integrase-type DNA-binding superfamily protein (WRI4), mRNA
AT4G21865	160.095	1.09834	0.000480746	0.00600829		At4g21865	NM_118307.4	Arabidopsis thaliana hypothetical protein (AT4G21865), mRNA
AT5G04330	367.647	1.09991	0.006734	0.0422875	CYP84A4	Cytochrome P450 84A4	NM_120515.3	Arabidopsis thaliana Cytochrome P450 superfamily protein (CYP84A4), mRNA
AT1G35780	76.0158	1.10039	0.00647523	0.0410795		At1g35780/F14D7_9	NM_103280.5	Arabidopsis thaliana N-lysine methyltransferase (AT1G35780), mRNA
AT2G46940	152.666	1.10088	0.00231625	0.0194831		unknown protein; BEST Arabidopsis thaliana protein match is: unknown protein (TAIR:AT3G62070.1); Ha.	NM_130262.5	Arabidopsis thaliana fold protein (AT2G46940), mRNA
AT3G56090	2067.56	1.10139	0.000435626	0.00557046	FER3	Ferritin-3, chloroplastic	NM_115467.5	Arabidopsis thaliana ferritin 3 (FER3), mRNA
AT2G42220	25028	1.10178	0.00192921	0.0169857	STR9	Rhodanese-like domain-containing protein 9, chloroplastic	NM_129784.3	Arabidopsis thaliana Rhodanese/Cell cycle control phosphatase superfamily protein (AT2G42220), mRNA
AT1G29980	87.2269	1.10252	0.00502907	0.0341672		Uncharacterized protein T1P2.9	NM_202209.2	Arabidopsis thaliana choice-of-anchor C domain protein, putative (Protein of unknown function, DUF642) (AT1G29980), mRNA
AT1G52230	125707	1.10264	0.000306399	0.00425975	PSAH2	Photosystem I reaction center subunit VI-2, chloroplastic	NM_104102.3	Arabidopsis thaliana photosystem I subunit H2 (PSAH2), mRNA
AT3G05370	1058.06	1.10457	0.00134263	0.0129589	AtRLP31	Receptor-like protein 31	NM_111410.4	Arabidopsis thaliana receptor like protein 31 (RLP31), mRNA
AT5G55930	7432.42	1.10468	1.23001e-05	0.000314222	OPT1	Oligopeptide transporter 1	NM_124975.4	Arabidopsis thaliana oligopeptide transporter 1 (OPT1), mRNA
AT3G63140	47661	1.10556	6.74844e-05	0.00127056	CSP41A	Chloroplast stem-loop binding protein of 41 kDa a, chloroplastic	NM_116179.5	Arabidopsis thaliana chloroplast stem-loop binding protein of 41 kDa (CSP41A), mRNA
AT4G08300	1647.72	1.10561	6.81514e-06	0.000188725		WAT1-related protein At4g08300	NM_116899.3	Arabidopsis thaliana nodulin MtN21 /EamA-like transporter family protein (UMAMIT17), mRNA
AT1G76990	791.526	1.10655	8.90677e-06	0.00023793	ACR3	ACR3	NM_179566.2	Arabidopsis thaliana ACT domain repeat 3 (ACR3), mRNA
AT1G61740	10801.5	1.1077	4.33234e-05	0.000881542		Sulfite exporter TauE/SafE family protein 2	NM_104856.4	Arabidopsis thaliana Sulfite exporter TauE/SafE family protein (AT1G61740), mRNA
AT2G37450	399.106	1.10806	0.00175975	0.0158914		WAT1-related protein	NM_129300.3	Arabidopsis thaliana nodulin MtN21 /EamA-like transporter family protein (UMAMIT13), mRNA
AT3G22060	7511.37	1.10896	0.000519256	0.00637251	CRRSP38	Cysteine-rich repeat secretory protein 38	NM_113102.4	Arabidopsis thaliana Receptor-like protein kinase-related family protein (AT3G22060), mRNA
AT3G05020	504.922	1.10975	3.7594e-05	0.000786686	ACP1	Acyl carrier protein	NM_111374.2	Arabidopsis thaliana acyl carrier protein 1 (ACP1), mRNA
AT2G03420	1296.86	1.10985	0.00147217	0.0139035		Uncharacterized protein At2g03420/T4M8.15	NM_126393.3	Arabidopsis thaliana hypothetical protein (AT2G03420), mRNA
AT2G05632	110.679	1.10988	0.0025179	0.0206709		Putative uncharacterized protein	NM_001124806.2	Arabidopsis thaliana hypothetical protein (AT2G05632), mRNA
AT2G22230	1403.08	1.11099	0.000343927	0.00465464		At2g22230/T26C19.11	NM_127789.4	Arabidopsis thaliana Thioesterase superfamily protein (AT2G22230), mRNA
AT5G54148	146.237	1.11217	0.00286972	0.0227537		unknown protein; BEST Arabidopsis thaliana protein match is: unknown protein (TAIR:AT5G54150.1); Ha.	NM_001161306.1	Arabidopsis thaliana sarcosine dehydrogenase-2C protein (AT5G54148), mRNA
AT4G11450	177.636	1.11385	0.000713505	0.00804527		Bromo-adjacent domain protein, putative (DUF3527)	NM_117216.4	Arabidopsis thaliana bromo-adjacent domain protein, putative (DUF3527) (AT4G11450), mRNA
AT1G80560	2963.28	1.11392	0.000734638	0.00821087	IMDH2	3-isopropylmalate dehydrogenase 2, chloroplastic	NM_106704.4	Arabidopsis thaliana isopropylmalate dehydrogenase 2 (IMD2), mRNA
AT1G68110	679.308	1.11621	7.14609e-05	0.0013307		Putative clathrin assembly protein At1g68110	NM_105481.2	Arabidopsis thaliana ENTH/ANTH/VHS superfamily protein (AT1G68110), mRNA
AT4G12620	118.488	1.11653	0.00327111	0.0249571	ORC1B	UNE13	NM_117332.3	Arabidopsis thaliana origin of replication complex 1B (ORC1B), mRNA
AT3G18890	9879.47	1.11673	2.46059e-05	0.00055736	TIC62	Protein TIC 62, chloroplastic	NM_112775.4	Arabidopsis thaliana NAD(P)-binding Rossmann-fold superfamily protein (Tic62), mRNA
AT2G43440	88.6949	1.11704	0.000698428	0.00790217		F-box protein At2g43440	NM_129905.4	Arabidopsis thaliana F-box and associated interaction domains-containing protein (AT2G43440), mRNA
AT5G55480	518.12	1.11739	0.00457781	0.0318357	GDPDL4	Glycerophosphodiester phosphodiesterase GDPDL4	NM_124930.4	Arabidopsis thaliana SHV3-like 1 (SVL1), mRNA
AT4G31820	517.801	1.1176	0.00376642	0.0277105	NPY1	BTB/POZ domain-containing protein NPY1	NM_119332.4	Arabidopsis thaliana Phototropic-responsive NPH3 family protein (ENP), mRNA
AT3G62700	6084.63	1.11879	0.000119524	0.00201469	ABCC14	ABC transporter C family member 14	NM_116135.3	Arabidopsis thaliana multidrug resistance-associated protein 10 (ABCC14), mRNA
AT2G22122	750.316	1.11902	0.00029024	0.00409081		At2g22122	NM_201779.2	Arabidopsis thaliana hypothetical protein (AT2G22122), mRNA
AT1G17140	118.15	1.11928	0.0079802	0.0478882	ICR1	RIP1	NM_202119.2	Arabidopsis thaliana interactor of constitutive active rops 1 (ICR1), mRNA
AT2G25297	576.779	1.12128	0.000127802	0.00212171			NM_001335986.1	Arabidopsis thaliana transmembrane protein (AT2G25297), mRNA
AT3G25770	16637	1.12142	0.000155107	0.00247698	AOC2	AOC2	NM_113476.4	Arabidopsis thaliana allene oxide cyclase 2 (AOC2), mRNA
AT4G21890	318.442	1.12397	0.00147786	0.0139426		At4g21890	NM_118310.3	Arabidopsis thaliana zinc finger MYND domain protein (AT4G21890), mRNA
AT1G03740	1162.66	1.12399	0.000489724	0.00609438		F21B7.34	NM_100253.6	Arabidopsis thaliana Protein kinase superfamily protein (AT1G03740), mRNA
AT1G15175	266.039	1.12424	0.00290537	0.022965	-	NR_139747.1	Arabidopsis thaliana other RNA (AT1G15175), lncRNA
AT5G56950	2627.5	1.12478	1.11001e-05	0.000287854	NAP1;3	Nucleosome assembly protein 1;3	NM_125077.4	Arabidopsis thaliana nucleosome assembly protein 1;3 (NAP1;3), mRNA
AT2G30040	468.704	1.12552	0.000126376	0.00210376	MAPKKK14	Mitogen-activated protein kinase kinase kinase 14	NM_128559.3	Arabidopsis thaliana mitogen-activated protein kinase kinase kinase 14 (MAPKKK14), mRNA
AT3G19260	2179.94	1.12663	5.47193e-07	2.18545e-05	LAG2	LOH2	NM_112813.2	Arabidopsis thaliana LAG1 homologue 2 (LOH2), mRNA
AT5G52250	642.126	1.12679	0.00312367	0.0242215	RUP1	WD repeat-containing protein RUP1	NM_124604.5	Arabidopsis thaliana Transducin/WD40 repeat-like superfamily protein (RUP1), mRNA
AT3G56880	4350.03	1.12681	0.000436402	0.00557355		VQ motif-containing protein	NM_115547.3	Arabidopsis thaliana VQ motif-containing protein (AT3G56880), mRNA
AT3G07010	1212.76	1.12735	0.00558631	0.0368015		Probable pectate lyase 8	NM_111581.3	Arabidopsis thaliana Pectin lyase-like superfamily protein (AT3G07010), mRNA
AT2G17630	207.315	1.12783	0.000494739	0.00614181	PSAT2	Phosphoserine aminotransferase 2, chloroplastic	NM_127317.5	Arabidopsis thaliana Pyridoxal phosphate (PLP)-dependent transferases superfamily protein (AT2G17630), mRNA
AT3G28860	10624.6	1.13068	0.000186214	0.00285963	ABCB19	ABC transporter B family member 19	NM_113807.3	Arabidopsis thaliana ATP binding cassette subfamily B19 (ABCB19), mRNA
AT3G29030	2802.23	1.13304	0.000364456	0.0048743	EXPA5	Expansin	NM_113824.3	Arabidopsis thaliana expansin A5 (EXPA5), mRNA
AT4G14560	1436.78	1.1336	1.13625e-09	8.78397e-08	IAA1	Auxin-responsive protein	NM_117536.4	Arabidopsis thaliana indole-3-acetic acid inducible (IAA1), mRNA
AT2G32240	19195	1.13451	6.43282e-07	2.51028e-05		FUNCTIONS IN: molecular_function unknown; INVOLVED IN: response to cadmium ion; LOCATED IN: plasma membrane; EXPRESSED IN: 25 plant structures; EXPRESSED DURING: 13 growth stages; CONTAINS InterPro DOMAIN/s: Prefoldin (InterPro:IPR009053); BEST Arab /.../s thaliana protein match is: unknown protein (TAIR:AT1G05320.3); Ha.	NM_128783.5	Arabidopsis thaliana early endosome antigen (AT2G32240), mRNA
AT2G40230	398.299	1.13505	0.00100371	0.0104195		HXXXD-type acyl-transferase family protein	NM_129581.4	Arabidopsis thaliana HXXXD-type acyl-transferase family protein (AT2G40230), mRNA
AT5G61130	943.919	1.13692	6.34483e-05	0.00120907	PDCB1	PDCB1	NM_125506.5	Arabidopsis thaliana plasmodesmata callose-binding protein 1 (PDCB1), mRNA
AT4G15500	764.143	1.13734	4.96718e-05	0.000989844	UGT84A4	UDP-glycosyltransferase 84A4	NM_117640.4	Arabidopsis thaliana UDP-Glycosyltransferase superfamily protein (UGT84A4), mRNA
AT5G52882	6440.98	1.13783	0.000111461	0.0019036		P-loop containing nucleoside triphosphate hydrolases superfamily protein	NM_001085278.3	Arabidopsis thaliana P-loop containing nucleoside triphosphate hydrolases superfamily protein (AT5G52882), mRNA
AT4G15550	418.912	1.13855	0.0007026	0.00793545	UGT75D1	UDP-glycosyltransferase 75D1	NM_117646.3	Arabidopsis thaliana indole-3-acetate beta-D-glucosyltransferase (IAGLU), mRNA
AT2G40080	980.309	1.13932	5.49372e-05	0.00107396	ELF4	Protein EARLY FLOWERING 4	NM_129566.2	Arabidopsis thaliana EARLY FLOWERING-like protein (DUF1313) (ELF4), mRNA
AT1G62400	451.414	1.14026	1.31608e-05	0.000332014	HT1	Serine/threonine-protein kinase HT1	NM_104920.3	Arabidopsis thaliana Protein kinase superfamily protein (HT1), mRNA
AT5G14210	356.934	1.1417	0.000372835	0.00494103		Leucine-rich repeat protein kinase family protein	NM_121425.4	Arabidopsis thaliana Leucine-rich repeat protein kinase family protein (AT5G14210), mRNA
AT2G46630	1030.46	1.14276	0.000166243	0.0026119		Putative extensin	NM_130228.2	Arabidopsis thaliana serine/arginine repetitive matrix protein (AT2G46630), mRNA
AT1G57770	4816.6	1.14338	3.7306e-05	0.000783312		FAD/NAD(P)-binding oxidoreductase family protein	NM_104572.4	Arabidopsis thaliana FAD/NAD(P)-binding oxidoreductase family protein (AT1G57770), mRNA
AT2G28570	65.0688	1.1437	0.00792201	0.0476371		At2g28570	NM_128417.2	Arabidopsis thaliana hypothetical protein (AT2G28570), mRNA
AT2G01300	300.573	1.1448	0.00619533	0.0397391		Mediator of RNA polymerase II transcription subunit	NM_126191.3	Arabidopsis thaliana mediator of RNA polymerase II transcription subunit (AT2G01300), mRNA
AT4G27300	6667.29	1.14674	0.000216382	0.00322111	SD11	G-type lectin S-receptor-like serine/threonine-protein kinase SD1-1	NM_118864.2	Arabidopsis thaliana S-locus lectin protein kinase family protein (AT4G27300), mRNA
AT1G52510	5391.79	1.14689	0.000645101	0.00747125		Alpha/beta-Hydrolases superfamily protein	NM_104129.4	Arabidopsis thaliana alpha/beta-Hydrolases superfamily protein (AT1G52510), mRNA
AT1G73325	94.989	1.15326	0.00847038	0.0496758		Kunitz family trypsin and protease inhibitor protein	NM_105992.2	Arabidopsis thaliana Kunitz family trypsin and protease inhibitor protein (AT1G73325), mRNA
AT5G46600	301.374	1.15386	0.000420248	0.00542494	ALMT13	Aluminum-activated malate transporter 13	NM_124030.3	Arabidopsis thaliana aluminum activated malate transporter family protein (AT5G46600), mRNA
AT2G21990	53.2266	1.15428	0.00550285	0.0364399		Uncharacterized protein At2g21990/F7D8.31	NM_127768.3	Arabidopsis thaliana MIZU-KUSSEI-like protein (Protein of unknown function, DUF617) (AT2G21990), mRNA
AT4G29310	417.59	1.15633	0.00403017	0.0290951		DUF1005 family protein (DUF1005)	NM_119076.5	Arabidopsis thaliana DUF1005 family protein (DUF1005) (AT4G29310), mRNA
AT1G09460	119.511	1.15637	0.000406484	0.0052874		Carbohydrate-binding X8 domain superfamily protein	NM_100817.4	Arabidopsis thaliana Carbohydrate-binding X8 domain superfamily protein (AT1G09460), mRNA
AT2G39920	235.124	1.15648	3.70816e-05	0.000779751		Uncharacterized protein At2g39920	NM_129550.4	Arabidopsis thaliana HAD superfamily, subfamily IIIB acid phosphatase (AT2G39920), mRNA
AT5G19190	6124.19	1.15721	0.0047947	0.0328736		Uncharacterized protein At5g19190/T24G5_90	NM_121924.4	Arabidopsis thaliana hypothetical protein (AT5G19190), mRNA
AT3G27970	55.4903	1.15861	0.00581956	0.0379098		At3g27970	NM_113714.3	Arabidopsis thaliana Exonuclease family protein (AT3G27970), mRNA
AT5G48320	182.425	1.15878	0.00350959	0.0263238		Cysteine/Histidine-rich C1 domain family protein	NM_124207.4	Arabidopsis thaliana Cysteine/Histidine-rich C1 domain family protein (AT5G48320), mRNA
AT4G18197	4279.48	1.15909	0.00128276	0.0125143	PUP7	Probable purine permease 7	NM_001036586.3	Arabidopsis thaliana purine permease 7 (PUP7), mRNA
AT1G29440	465.205	1.16164	0.00227672	0.0192484	SAUR63	Auxin-responsive protein SAUR63	NM_102684.2	Arabidopsis thaliana SAUR-like auxin-responsive protein family (SAUR63), mRNA
AT5G22580	3702.1	1.1621	0.000482012	0.00602043		Stress-response A/B barrel domain-containing protein At5g22580	NM_122164.5	Arabidopsis thaliana Stress responsive A/B Barrel Domain-containing protein (AT5G22580), mRNA
AT3G13674	161.017	1.16331	0.000608741	0.00716482		unknown protein; FUNCTIONS IN: molecular_function unknown; INVOLVED IN: biological_process unknown; LOCATED IN: chloroplast; EXPRESSED IN: 17 plant structures; EXPRESSED DURING: 11 growth stages; BEST Arabidopsis thaliana protein match is: unknown p /.../ (TAIR:AT1G55205.1); Ha.	NM_112216.4	Arabidopsis thaliana hypothetical protein (AT3G13674), mRNA
AT2G29750	87.726	1.16364	0.000310716	0.00430509	UGT71C1	Glycosyltransferase (Fragment)	NM_128529.3	Arabidopsis thaliana UDP-glucosyl transferase 71C1 (UGT71C1), mRNA
AT5G05860	1374.64	1.16381	0.0045344	0.0316709	UGT76C2	Glycosyltransferase (Fragment)	NM_120668.4	Arabidopsis thaliana UDP-glucosyl transferase 76C2 (UGT76C2), mRNA
AT4G21270	87.2564	1.16389	0.00411323	0.0294964	KIN14C	Kinesin-like protein KIN-14C	NM_118246.2	Arabidopsis thaliana kinesin 1 (ATK1), mRNA
AT5G64850	1579.72	1.16431	3.49754e-08	1.87846e-06		At5g64850	NM_125883.5	Arabidopsis thaliana sorbin/SH3 domain protein (AT5G64850), mRNA
AT5G56795	67.0046	1.16533	0.00370222	0.0273466	MT1B	MT1B	NM_001037008.3	Arabidopsis thaliana metallothionein 1B (MT1B), mRNA
AT4G24130	290.978	1.16701	3.76692e-06	0.000113558		T19F6.7 protein	NM_118545.5	Arabidopsis thaliana DUF538 family protein (Protein of unknown function, DUF538) (AT4G24130), mRNA
AT5G66770	1153.94	1.1674	4.02782e-08	2.12963e-06	SCL4	Scarecrow-like protein 4	NM_126075.5	Arabidopsis thaliana GRAS family transcription factor (AT5G66770), mRNA
AT1G30420	259.212	1.1679	1.03096e-05	0.000270101	ABCC11	ABC transporter C family member 11	NM_001332899.1	Arabidopsis thaliana multidrug resistance-associated protein 12 (ABCC11), mRNA
AT5G62350	27437.2	1.17423	0.00118819	0.0118234		Plant invertase/pectin methylesterase inhibitor superfamily protein	NM_125629.3	Arabidopsis thaliana Plant invertase/pectin methylesterase inhibitor superfamily protein (AT5G62350), mRNA
AT4G25030	1970.39	1.1756	0.00347583	0.0261475		AT4G25030 protein	NM_202884.3	Arabidopsis thaliana Serine/Threonine-kinase (AT4G25030), mRNA
AT1G76020	138.966	1.17577	0.00340179	0.0257238		At1g76020	NM_106250.4	Arabidopsis thaliana Thioredoxin superfamily protein (AT1G76020), mRNA
AT5G58310	1683.12	1.17672	0.00545144	0.0361992	MES18	Methylesterase 18	NM_125216.3	Arabidopsis thaliana methyl esterase 18 (MES18), mRNA
AT2G28840	10530.6	1.17696	1.60247e-05	0.000391205	XBAT31	Putative E3 ubiquitin-protein ligase XBAT31	NM_128443.4	Arabidopsis thaliana hypothetical protein (XBAT31), mRNA
AT5G02750	45.7125	1.18007	0.00499336	0.0339884	SGR9	E3 ubiquitin-protein ligase SGR9, amyloplastic	NM_120353.3	Arabidopsis thaliana RING/U-box superfamily protein (SGR9), mRNA
AT4G18760	743.73	1.18008	0.00146598	0.0138578	RLP51	Receptor-like protein 51	NM_117992.2	Arabidopsis thaliana receptor like protein 51 (RLP51), mRNA
AT5G14730	920.939	1.1817	3.29111e-05	0.000708527		At5g14730	NM_121477.4	Arabidopsis thaliana hypothetical protein (AT5G14730), mRNA
AT5G44670	345.448	1.18175	1.75732e-06	5.9478e-05	GALS2	Galactan beta-1,4-galactosyltransferase GALS2	NM_123834.2	Arabidopsis thaliana glycosyltransferase family protein (DUF23) (GALS2), mRNA
AT3G12120	9873.59	1.18256	0.000122337	0.00204808	FAD2	FAD2	NM_112047.4	Arabidopsis thaliana fatty acid desaturase 2 (FAD2), mRNA
AT5G03700	684.372	1.18273	0.000547589	0.00663248		PAN domain-containing protein At5g03700	NM_120451.2	Arabidopsis thaliana D-mannose binding lectin protein with Apple-like carbohydrate-binding domain-containing protein (AT5G03700), mRNA
AT1G22590	422.009	1.18299	0.00455928	0.0317578	AGL87	AGAMOUS-like 87	NM_102106.4	Arabidopsis thaliana AGAMOUS-like 87 (AGL87), mRNA
AT3G03840	175.513	1.1831	0.000656623	0.00755564		At3g03840	NM_111255.4	Arabidopsis thaliana SAUR-like auxin-responsive protein family (SAUR27), mRNA
AT1G07650	160.466	1.18338	0.00179201	0.0161329		Leucine-rich repeat transmembrane protein kinase	NM_100638.5	Arabidopsis thaliana Leucine-rich repeat transmembrane protein kinase (AT1G07650), mRNA
AT2G46820	15298.2	1.1843	0.000740661	0.00825117	CURT1B	Protein CURVATURE THYLAKOID 1B, chloroplastic	NM_130248.5	Arabidopsis thaliana photosystem I P subunit (PSI-P), mRNA
AT2G44040	710.36	1.18453	0.0035113	0.026327	DAPB1	4-hydroxy-tetrahydrodipicolinate reductase 1, chloroplastic	NM_129966.4	Arabidopsis thaliana Dihydrodipicolinate reductase, bacterial/plant (AT2G44040), mRNA
AT2G02930	159.586	1.18797	0.00262122	0.0213218	GSTF3	Glutathione S-transferase F3	NM_126346.3	Arabidopsis thaliana glutathione S-transferase F3 (GSTF3), mRNA
AT1G67800	218.361	1.1884	0.000102379	0.00177523		Copine (Calcium-dependent phospholipid-binding protein) family	NM_202371.2	Arabidopsis thaliana Copine (Calcium-dependent phospholipid-binding protein) family (AT1G67800), mRNA
AT1G20480	116.069	1.1926	0.00314945	0.0243289	4CLL2	4-coumarate--CoA ligase-like 2	NM_101898.4	Arabidopsis thaliana AMP-dependent synthetase and ligase family protein (AT1G20480), mRNA
AT3G16800	118.353	1.19274	0.00205628	0.01779		Probable protein phosphatase 2C 41	NM_180268.4	Arabidopsis thaliana Protein phosphatase 2C family protein (AT3G16800), mRNA
AT1G33770	864.352	1.19297	0.00323413	0.0247954		Protein kinase superfamily protein	NM_103096.2	Arabidopsis thaliana Protein kinase superfamily protein (AT1G33770), mRNA
AT4G39230	678.415	1.19551	0.000114615	0.00194606	PCBER1	Isoflavone reductase homolog PCBER1	NM_120083.5	Arabidopsis thaliana NmrA-like negative transcriptional regulator family protein (AT4G39230), mRNA
AT2G29720	2511.38	1.19777	2.07024e-05	0.000482322	CTF2B	FAD/NAD(P)-binding oxidoreductase family protein	NM_128526.2	Arabidopsis thaliana FAD/NAD(P)-binding oxidoreductase family protein (CTF2B), mRNA
AT4G34810	60.661	1.19827	0.0037415	0.027547		SAUR-like auxin-responsive protein family	NM_119647.2	Arabidopsis thaliana SAUR-like auxin-responsive protein family (AT4G34810), mRNA
AT5G44680	11517.4	1.19923	0.000990901	0.0103285		DNA glycosylase superfamily protein	NM_123835.4	Arabidopsis thaliana DNA glycosylase superfamily protein (AT5G44680), mRNA
AT2G43520	388.112	1.1995	0.00127481	0.0124545	ATTI2	TI2	NM_129913.3	Arabidopsis thaliana trypsin inhibitor protein 2 (TI2), mRNA
AT5G65310	1893.08	1.20007	0.000304542	0.0042426	ATHB-5	Homeobox-leucine zipper protein ATHB-5	NM_125929.3	Arabidopsis thaliana homeobox protein 5 (HB5), mRNA
AT4G23290	733.974	1.20067	0.000135387	0.00221938	CRK21	Cysteine-rich receptor-like protein kinase 21	NM_179219.2	Arabidopsis thaliana cysteine-rich RLK (RECEPTOR-like protein kinase) 21 (CRK21), mRNA
AT1G53140	76.254	1.20119	0.0046549	0.0322259	DRP5A	DRP5A	NM_104193.5	Arabidopsis thaliana Dynamin related protein 5A (DRP5A), mRNA
AT1G12710	502.537	1.20136	0.00372297	0.0274403	AtPP2-A12	phloem protein 2-A12	NM_101141.4	Arabidopsis thaliana phloem protein 2-A12 (PP2-A12), mRNA
AT1G14780	331.903	1.20177	0.00011319	0.00192773		MACPF domain-containing protein At1g14780	NM_101347.4	Arabidopsis thaliana MAC/Perforin domain-containing protein (AT1G14780), mRNA
AT1G53887	150.105	1.20453	2.9745e-05	0.00065276		Putative uncharacterized protein	NM_001333616.1	Arabidopsis thaliana hypothetical protein (AT1G53887), mRNA
AT4G28703	222.533	1.20579	0.00110595	0.0112081		RmlC-like cupins superfamily protein	NM_119013.3	Arabidopsis thaliana RmlC-like cupins superfamily protein (AT4G28703), mRNA
AT4G30650	4569.74	1.20728	0.0001784	0.0027673		UPF0057 membrane protein At4g30650	NM_119211.4	Arabidopsis thaliana Low temperature and salt responsive protein family (AT4G30650), mRNA
AT1G12480	424.464	1.20751	4.35172e-06	0.000128344	SLAC1	SLAC1	NM_101120.3	Arabidopsis thaliana C4-dicarboxylate transporter/malic acid transport protein (OZS1), mRNA
AT5G47590	76.4938	1.20797	0.00202646	0.0176066		Heat shock protein HSP20/alpha crystallin family	NM_124132.2	Arabidopsis thaliana Heat shock protein HSP20/alpha crystallin family (AT5G47590), mRNA
AT1G58235	191.639	1.20816	0.00452348	0.0316055		At1g58243/At1g58243	NM_148598.3	Arabidopsis thaliana hypothetical protein (AT1G58235), mRNA
AT1G46264	186.327	1.20871	0.00638283	0.0405735	HSFB4	Heat stress transcription factor B-4	NM_103602.3	Arabidopsis thaliana heat shock transcription factor B4 (HSFB4), mRNA
AT5G47610	113.508	1.20944	0.00111216	0.0112478	ATL79	At5g47610	NM_124134.5	Arabidopsis thaliana RING/U-box superfamily protein (AT5G47610), mRNA
AT1G59740	307.367	1.21077	1.27068e-06	4.51801e-05	NPF4.3	Protein NRT1/ PTR FAMILY 4.3	NM_104667.3	Arabidopsis thaliana Major facilitator superfamily protein (AT1G59740), mRNA
AT2G47930	804.877	1.21091	0.00519225	0.034942	AGP26	Classical arabinogalactan protein 26	NM_130360.3	Arabidopsis thaliana arabinogalactan protein 26 (AGP26), mRNA
AT4G00970	578.636	1.21091	1.53391e-06	5.36055e-05	CRK41	Cysteine-rich receptor-like protein kinase 41	NM_116325.4	Arabidopsis thaliana cysteine-rich RLK (RECEPTOR-like protein kinase) 41 (CRK41), mRNA
AT1G73600	1664.88	1.21104	3.89962e-05	0.000807175		S-adenosyl-L-methionine-dependent methyltransferases superfamily protein	NM_202410.2	Arabidopsis thaliana S-adenosyl-L-methionine-dependent methyltransferases superfamily protein (AT1G73600), mRNA
AT3G23430	752.726	1.21179	3.3862e-05	0.000722897	PHO1	Phosphate transporter PHO1	NM_113246.5	Arabidopsis thaliana phosphate 1 (PHO1), mRNA
AT5G65300	177.931	1.21257	0.000338109	0.00459724		Uncharacterized protein At5g65300	NM_125928.3	Arabidopsis thaliana hypothetical protein (AT5G65300), mRNA
AT3G26060	1334.43	1.21335	0.000366389	0.00488096	ATPRX	Thioredoxin superfamily protein	NM_113510.5	Arabidopsis thaliana Thioredoxin superfamily protein (PRXQ), mRNA
AT3G54400	282.714	1.21474	0.000163733	0.00258841		AT3g54400/T12E18_90	NM_115300.3	Arabidopsis thaliana Eukaryotic aspartyl protease family protein (AT3G54400), mRNA
AT5G66330	520.726	1.21492	0.000649671	0.00750801		Leucine-rich repeat (LRR) family protein	NM_126031.4	Arabidopsis thaliana Leucine-rich repeat (LRR) family protein (AT5G66330), mRNA
AT1G12790	551.854	1.21576	0.000428772	0.00550711	PTD	Protein PARTING DANCERS	NM_101149.4	Arabidopsis thaliana DNA ligase-like protein (AT1G12790), mRNA
AT3G13672	285.622	1.21691	0.00822768	0.0489131		E3 ubiquitin-protein ligase	NM_112215.2	Arabidopsis thaliana TRAF-like superfamily protein (AT3G13672), mRNA
AT3G11630	28532.7	1.2172	0.000141031	0.00229166	BAS1	2-Cys peroxiredoxin BAS1, chloroplastic	NM_111995.3	Arabidopsis thaliana Thioredoxin superfamily protein (AT3G11630), mRNA
AT4G12830	2130.44	1.21787	6.28567e-05	0.00120052		AT4g12830/T20K18_180	NM_117352.2	Arabidopsis thaliana alpha/beta-Hydrolases superfamily protein (AT4G12830), mRNA
AT3G16860	216.924	1.21957	1.26322e-06	4.51358e-05	COBL8	COBRA-like protein 8	NM_112562.4	Arabidopsis thaliana COBRA-like protein 8 precursor (COBL8), mRNA
AT3G56620	326.283	1.2245	1.71156e-05	0.000411924		WAT1-related protein At3g56620	NM_115521.4	Arabidopsis thaliana nodulin MtN21 /EamA-like transporter family protein (UMAMIT10), mRNA
AT4G24930	2414.47	1.22498	3.6625e-05	0.000773789		Thylakoid lumenal 17.9 kDa protein, chloroplastic	NM_118625.3	Arabidopsis thaliana thylakoid lumenal 17.9 kDa protein, chloroplast (AT4G24930), mRNA
AT1G74670	24136.9	1.22537	0.000417026	0.005397	GASA6	Gibberellin-regulated protein 6	NM_106125.4	Arabidopsis thaliana Gibberellin-regulated family protein (GASA6), mRNA
AT5G36925	264.085	1.22553	0.00235713	0.0196997		Putative uncharacterized protein	NM_180586.2	Arabidopsis thaliana hypothetical protein (AT5G36925), mRNA
AT1G68050	3997.51	1.22598	0.00415052	0.0297325	ADO3	FKF1	NM_105475.4	Arabidopsis thaliana flavin-binding, kelch repeat, f box 1 (FKF1), mRNA
AT2G40150	284.932	1.226	0.000518228	0.00636373	TBL28	Protein trichome birefringence-like 28	NM_129573.2	Arabidopsis thaliana TRICHOME BIREFRINGENCE-LIKE 28 (TBL28), mRNA
AT4G16155	2433.59	1.22616	0.000506901	0.0062661	LPD2	Dihydrolipoyl dehydrogenase 2, chloroplastic	NM_117711.8	Arabidopsis thaliana dihydrolipoamide dehydrogenase (AT4G16155), partial mRNA
AT3G47295	728.692	1.22719	1.87019e-06	6.28808e-05	PSY2	Protein PSY2	NM_114597.2	Arabidopsis thaliana hypothetical protein (AT3G47295), mRNA
AT2G40180	93.7061	1.22771	0.00107975	0.0110336	PP2C5	PP2C-type phosphatase AP2C3	NM_129576.3	Arabidopsis thaliana phosphatase 2C5 (PP2C5), mRNA
AT5G38420	231416	1.23094	0.000252348	0.00362595	RBCS-2B	Ribulose bisphosphate carboxylase small chain 2B, chloroplastic	NM_123203.5	Arabidopsis thaliana Ribulose bisphosphate carboxylase (small chain) family protein (RBCS2B), mRNA
AT5G17490	288.718	1.23255	0.00351944	0.0263783	RGL3	DELLA protein RGL3	NM_121755.3	Arabidopsis thaliana RGA-like protein 3 (RGL3), mRNA
AT5G13140	773.294	1.23606	0.00648333	0.0410926		Pollen Ole e 1 allergen and extensin family protein	NM_121317.3	Arabidopsis thaliana Pollen Ole e 1 allergen and extensin family protein (AT5G13140), mRNA
AT2G34490	257.428	1.23746	0.000189425	0.00289804	CYP710A2	Cytochrome P450 710A2	NM_129001.3	Arabidopsis thaliana cytochrome P450, family 710, subfamily A, polypeptide 2 (CYP710A2), mRNA
AT2G43750	155.379	1.23773	0.00145311	0.0137617	OASB	Cysteine synthase	NM_129937.4	Arabidopsis thaliana O-acetylserine (thiol) lyase B (OASB), mRNA
AT2G43820	10778.6	1.23808	0.000928697	0.00984904	UGT74F2	UDP-glycosyltransferase 74F2	NM_129944.3	Arabidopsis thaliana UDP-glucosyltransferase 74F2 (UGT74F2), mRNA
AT5G05300	700.836	1.23839	5.03943e-05	0.00100048		Gb	NM_001342808.1	Arabidopsis thaliana hypothetical protein (AT5G05300), mRNA
AT1G28010	1872.86	1.23902	0.00666129	0.0420118	ABCB14	ABC transporter B family member 14	NM_102566.3	Arabidopsis thaliana P-glycoprotein 14 (ABCB14), mRNA
AT1G12090	62655.4	1.23986	0.00355669	0.0265795	ELP	ELP	NM_101081.3	Arabidopsis thaliana extensin-like protein (ELP), mRNA
AT5G62720	3835.35	1.24033	0.000508682	0.0062741		At5g62720	NM_203254.2	Arabidopsis thaliana Integral membrane HPP family protein (AT5G62720), mRNA
AT1G05310	275.653	1.24148	0.000210855	0.00314801	PME8	Probable pectinesterase 8	NM_100410.3	Arabidopsis thaliana Pectin lyase-like superfamily protein (AT1G05310), mRNA
AT1G25422	62.393	1.24175	0.00274418	0.0220236		Putative uncharacterized protein	NM_001160894.2	Arabidopsis thaliana hypothetical protein (AT1G25422), mRNA
AT5G14090	62.2749	1.24219	0.0061193	0.0394344	LA1	Protein LAZY 1	NM_121412.4	Arabidopsis thaliana regulator of nonsense transcript protein (AT5G14090), mRNA
AT5G02430	153.607	1.24349	0.000523066	0.00640771		Transducin/WD40 repeat-like superfamily protein	NM_120321.2	Arabidopsis thaliana Transducin/WD40 repeat-like superfamily protein (AT5G02430), mRNA
AT1G63420	98.4187	1.24474	0.000177946	0.0027673		Glycosyltransferase	NM_105021.3	Arabidopsis thaliana O-glucosyltransferase-like protein (DUF821) (AT1G63420), mRNA
AT4G18205	14251.2	1.24488	0.000750618	0.00832574	PUP22	Probable purine permease 22	NM_001036587.3	Arabidopsis thaliana Nucleotide-sugar transporter family protein (AT4G18205), mRNA
AT1G10460	152.739	1.24542	0.00224099	0.0190172	GLP7	Germin-like protein subfamily 1 member 1	NM_100920.4	Arabidopsis thaliana germin-like protein 7 (GLP7), mRNA
AT5G16170	1187.98	1.24704	8.6815e-05	0.00155422		At5g16170	NM_121622.4	Arabidopsis thaliana Core-2/I-branching beta-1,6-N-acetylglucosaminyltransferase family protein (AT5G16170), mRNA
AT3G23530	4881.94	1.24839	0.000599352	0.00708701		AT3g23510/MEE5_5	NM_113256.5	Arabidopsis thaliana Cyclopropane-fatty-acyl-phospholipid synthase (AT3G23530), mRNA
AT2G06850	3010.5	1.24878	8.01463e-06	0.000217514	XTH4	Xyloglucan endotransglucosylase/hydrolase protein 4	NM_126666.4	Arabidopsis thaliana xyloglucan endotransglucosylase/hydrolase 4 (XTH4), mRNA
AT4G30060	347.924	1.2493	1.37225e-05	0.000343213		Core-2/I-branching beta-1,6-N-acetylglucosaminyltransferase family protein	NM_119152.4	Arabidopsis thaliana Core-2/I-branching beta-1,6-N-acetylglucosaminyltransferase family protein (AT4G30060), mRNA
AT2G21080	501.429	1.2524	0.000418475	0.0054089		At2g21080	NM_127678.3	Arabidopsis thaliana Ras guanine nucleotide exchange factor K (AT2G21080), mRNA
AT2G20562	124.305	1.25263	0.00458661	0.0318798		Putative uncharacterized protein	NM_001084456.3	Arabidopsis thaliana taximin (AT2G20562), mRNA
AT1G18265	255.066	1.25308	0.00019338	0.00294529		Protein FLOURY 1-like	NM_202127.3	Arabidopsis thaliana zein-binding protein (Protein of unknown function, DUF593) (AT1G18265), mRNA
AT3G26680	60.3599	1.25366	0.00166551	0.015265	SNM1	DNA cross-link repair protein SNM1	NM_180304.2	Arabidopsis thaliana DNA repair metallo-beta-lactamase family protein (SNM1), mRNA
AT5G02190	273.374	1.25471	0.00164595	0.0151385	PCS1	Aspartic proteinase PCS1	NM_120297.4	Arabidopsis thaliana Eukaryotic aspartyl protease family protein (PCS1), mRNA
AT1G18020	85.731	1.25595	0.00756468	0.0460148		Putative 12-oxophytodienoate reductase-like protein 2B	NM_179352.5	Arabidopsis thaliana FMN-linked oxidoreductases superfamily protein (AT1G18020), mRNA
AT2G29170	452.596	1.25626	6.87868e-05	0.00129151		NAD(P)-binding Rossmann-fold superfamily protein	NM_128473.4	Arabidopsis thaliana NAD(P)-binding Rossmann-fold superfamily protein (AT2G29170), mRNA
AT1G05065	76.2722	1.25629	0.00335524	0.0254278	CLE20	CLAVATA3/ESR (CLE)-related protein 20	NM_001331517.1	Arabidopsis thaliana CLAVATA3/ESR-RELATED 20 (CLE20), mRNA
AT4G19370	395.969	1.25679	3.53729e-05	0.000752006		Chitin synthase, putative (DUF1218)	NM_118057.3	Arabidopsis thaliana chitin synthase, putative (DUF1218) (AT4G19370), mRNA
AT1G16750	72.0153	1.25685	0.00560291	0.0368632		At1g16750/F19K19_26	NM_101536.3	Arabidopsis thaliana GPI-anchored adhesin-like protein, putative (Protein of unknown function, DUF547) (AT1G16750), mRNA
AT2G28930	279.053	1.25796	0.000230928	0.00340043	APK1B	At2g28930	NM_128452.4	Arabidopsis thaliana protein kinase 1B (PK1B), mRNA
AT4G38370	490.098	1.25909	7.2542e-05	0.00134592		Phosphoglycerate mutase family protein	NM_119999.3	Arabidopsis thaliana Phosphoglycerate mutase family protein (AT4G38370), mRNA
AT3G20260	53.0618	1.26142	0.00596652	0.0386819		DUF1666 family protein (DUF1666)	NM_112917.5	Arabidopsis thaliana DUF1666 family protein (DUF1666) (AT3G20260), mRNA
AT2G26040	142.886	1.26346	0.000126278	0.00210376	PYL2	Abscisic acid receptor PYL2	NM_128163.2	Arabidopsis thaliana PYR1-like 2 (PYL2), mRNA
AT5G44070	1779.71	1.26376	6.1831e-05	0.001186	PCS1	PCS1	NM_123774.4	Arabidopsis thaliana phytochelatin synthase 1 (PCS1) (CAD1), mRNA
AT1G29910	569311	1.26384	0.000792322	0.00868448	LHCB1.1	Chlorophyll a-b binding protein 3, chloroplastic	NM_102731.3	Arabidopsis thaliana chlorophyll A/B binding protein 3 (CAB3), mRNA
AT1G02920	18026.1	1.26463	1.33257e-05	0.00033452	GSTF7	Glutathione S-transferase F7	NM_100173.4	Arabidopsis thaliana glutathione S-transferase 7 (GSTF7), mRNA
AT4G18195	158.744	1.26482	0.000295417	0.00413523	PUP8	Probable purine permease 8	NM_001036585.3	Arabidopsis thaliana purine permease 8 (PUP8), mRNA
AT3G02110	753.337	1.26561	0.00252226	0.0206984	SCPL25	Serine carboxypeptidase-like 25	NM_111077.4	Arabidopsis thaliana serine carboxypeptidase-like 25 (scpl25), mRNA
AT5G58900	2633.35	1.26598	7.57566e-05	0.00138914		Homeodomain-like transcriptional regulator	NM_125280.4	Arabidopsis thaliana Homeodomain-like transcriptional regulator (AT5G58900), mRNA
AT2G33450	7608.33	1.2667	0.00142132	0.0135424	RPL28	PRPL28	NM_128905.3	Arabidopsis thaliana Ribosomal L28 family (PRPL28), mRNA
AT4G15120	52.1425	1.2671	0.00182624	0.0163472		VQ motif-containing protein	NM_117601.3	Arabidopsis thaliana VQ motif-containing protein (AT4G15120), mRNA
AT4G30090	139.734	1.2681	0.00181602	0.0163135		Golgin family A protein	NM_119155.7	Arabidopsis thaliana golgin family A protein (AT4G30090), mRNA
AT1G49000	1403.46	1.26819	1.1059e-06	4.03761e-05		At1g49000	NM_103793.4	Arabidopsis thaliana transmembrane protein (AT1G49000), mRNA
AT1G32470	22505.4	1.26845	0.000469044	0.00589816	GDH3	Glycine cleavage system H protein 3, mitochondrial	NM_102982.4	Arabidopsis thaliana Single hybrid motif superfamily protein (AT1G32470), mRNA
AT2G05810	45.7984	1.26992	0.00321757	0.0247056		ARM repeat superfamily protein	NM_179608.1	Arabidopsis thaliana ARM repeat superfamily protein (AT2G05810), mRNA
AT5G03150	345.646	1.27195	2.78878e-09	2.00409e-07	JKD	Zinc finger protein JACKDAW	NM_120393.6	Arabidopsis thaliana C2H2-like zinc finger protein (JKD), mRNA
AT4G18070	60.8684	1.27196	0.00398	0.0288656		AT4G18070 protein	NM_179074.5	Arabidopsis thaliana suppressor (AT4G18070), mRNA
AT1G69450	140.098	1.27316	0.000311581	0.00431415		Early-responsive to dehydration stress protein (ERD4)	NM_105612.2	Arabidopsis thaliana Early-responsive to dehydration stress protein (ERD4) (AT1G69450), partial mRNA
AT5G58160	701.67	1.27411	0.000137395	0.00224262	FH13	Formin-like protein 13	NM_001345291.1	Arabidopsis thaliana actin binding protein (AT5G58160), mRNA
AT3G43960	149.061	1.27631	0.00406717	0.0292862	RDL3	Probable cysteine protease RDL3	NM_114264.3	Arabidopsis thaliana Cysteine proteinases superfamily protein (AT3G43960), mRNA
AT2G29680	116.863	1.27922	0.00766686	0.046433	CDC6	Cell division control protein 6 homolog	NM_179806.2	Arabidopsis thaliana cell division control 6 (CDC6), mRNA
AT1G51805	3294.13	1.27933	6.07628e-06	0.000171998		Leucine-rich repeat protein kinase family protein	NM_104060.4	Arabidopsis thaliana Leucine-rich repeat protein kinase family protein (AT1G51805), mRNA
AT5G23510	125.906	1.28055	0.000163324	0.00258394		unknown protein; BEST Arabidopsis thaliana protein match is: unknown protein (TAIR:AT5G23490.1); Ha.	NM_122258.3	Arabidopsis thaliana hypothetical protein (AT5G23510), mRNA
AT5G26330	289.746	1.28164	4.83167e-06	0.000140199		At5g26330	NM_122534.4	Arabidopsis thaliana Cupredoxin superfamily protein (AT5G26330), mRNA
AT1G62640	100.224	1.28375	0.00209844	0.0180553	KAS	3-oxoacyl-	NM_104942.4	Arabidopsis thaliana 3-ketoacyl-acyl carrier protein synthase III (KAS III), mRNA
AT3G12910	133.778	1.28449	0.00163436	0.015059		NAC (No Apical Meristem) domain transcriptional regulator superfamily protein	NM_112127.4	Arabidopsis thaliana NAC (No Apical Meristem) domain transcriptional regulator superfamily protein (AT3G12910), mRNA
AT2G39470	2935.5	1.28481	0.000364034	0.00487186	PNSL1	Photosynthetic NDH subunit of lumenal location 1, chloroplastic	NM_129505.4	Arabidopsis thaliana PsbP-like protein 2 (PnsL1), mRNA
AT1G21130	20416.6	1.28688	0.000222723	0.00330346	IGMT4	Indole glucosinolate O-methyltransferase 4	NM_179362.1	Arabidopsis thaliana O-methyltransferase family protein (IGMT4), mRNA
AT1G61520	90694.4	1.2872	0.00457826	0.0318357	LHCA3	Chlorophyll a-b binding protein, chloroplastic	NM_104833.3	Arabidopsis thaliana PSI type III chlorophyll a/b-binding protein (LHCA3), mRNA
AT1G71695	7919.28	1.28818	0.00173067	0.0156984	PER12	Peroxidase	NM_105826.4	Arabidopsis thaliana Peroxidase superfamily protein (AT1G71695), mRNA
AT3G48350	166.031	1.29052	0.000151931	0.0024343	CEP3	KDEL-tailed cysteine endopeptidase CEP3	NM_114696.4	Arabidopsis thaliana Cysteine proteinases superfamily protein (CEP3), mRNA
AT2G23600	623.873	1.29095	1.55594e-07	7.1682e-06	ACL	acetone-cyanohydrin lyase	NM_127924.3	Arabidopsis thaliana acetone-cyanohydrin lyase (ACL), mRNA
AT5G04950	283.369	1.29278	0.000641144	0.00746015	NAS1	Nicotianamine synthase 1	NM_120577.4	Arabidopsis thaliana nicotianamine synthase 1 (NAS1), mRNA
AT1G06830	1391.83	1.29317	3.26823e-05	0.000704343	GRXS11	Monothiol glutaredoxin-S11	NM_100560.3	Arabidopsis thaliana Glutaredoxin family protein (AT1G06830), mRNA
AT3G00400	128.483	1.29474	3.96939e-06	0.000118437	-	NR_143812.1	Arabidopsis thaliana uncharacterized misc_RNA (AT3G00400), miscRNA
AT1G07135	5285.74	1.29554	0.000596371	0.00706543		At1g07135	NM_100587.4	Arabidopsis thaliana glycine-rich protein (AT1G07135), mRNA
AT5G58650	1050.1	1.29702	3.73549e-06	0.000112945	PSY1	PSY1	NM_125252.1	Arabidopsis thaliana plant peptide containing sulfated tyrosine 1 (PSY1), mRNA
AT5G04340	1128.81	1.30247	0.000276703	0.00392987	ZAT6	Zinc finger protein ZAT6	NM_120516.4	Arabidopsis thaliana 6 (ZAT6), mRNA
AT5G08070	105.359	1.30429	0.000398448	0.00519612	TCP17	Transcription factor TCP17	NM_120889.1	Arabidopsis thaliana TCP domain protein 17 (TCP17), partial mRNA
AT1G11670	274.62	1.30474	0.00191056	0.0168726	DTX36	Protein DETOXIFICATION 36	NM_101039.4	Arabidopsis thaliana MATE efflux family protein (AT1G11670), mRNA
AT5G44585	356.309	1.30508	0.000284075	0.0040067		unknown protein; FUNCTIONS IN: molecular_function unknown; INVOLVED IN: biological_process unknown; LOCATED IN: endomembrane system; Ha.	NM_001125900.2	Arabidopsis thaliana hypothetical protein (AT5G44585), mRNA
AT3G61080	778.121	1.30555	4.51017e-05	0.000915303		Protein kinase superfamily protein	NM_115972.4	Arabidopsis thaliana Protein kinase superfamily protein (AT3G61080), mRNA
AT2G41100	5024.65	1.30609	0.00432826	0.0306933	CML12	Calmodulin-like protein 12	NM_129675.5	Arabidopsis thaliana Calcium-binding EF hand family protein (TCH3), mRNA
AT1G47840	67.4185	1.30673	0.00152096	0.0142195	HXK3	Hexokinase-like 1 protein	NM_103682.4	Arabidopsis thaliana hexokinase 3 (HXK3), mRNA
AT1G48330	353.535	1.30679	0.000252059	0.00362528		At1g48330	NM_103730.5	Arabidopsis thaliana SsrA-binding protein (AT1G48330), mRNA
AT1G29395	12806.3	1.31205	0.000746583	0.0082873	COR413IM1	Cold-regulated 413 inner membrane protein 1, chloroplastic	NM_102679.6	Arabidopsis thaliana COLD REGULATED 314 INNER MEMBRANE 1 (COR413IM1), mRNA
AT3G46890	52.1282	1.31368	0.00818411	0.048839		At3g46890	NM_114556.3	Arabidopsis thaliana maternal effect embryo arrest protein (AT3G46890), mRNA
AT5G21430	582.022	1.31715	0.000457787	0.00579229	ndhU	NdhU	NM_180531.4	Arabidopsis thaliana Chaperone DnaJ-domain superfamily protein (NdhU), mRNA
AT2G45470	3473.94	1.31999	0.000149705	0.00241147	FLA8	Fasciclin-like arabinogalactan protein 8	NM_130109.3	Arabidopsis thaliana FASCICLIN-like arabinogalactan protein 8 (FLA8), mRNA
AT3G11402	694.025	1.32019	1.89835e-06	6.35139e-05		Cysteine/Histidine-rich C1 domain family protein	NM_148710.3	Arabidopsis thaliana Cysteine/Histidine-rich C1 domain family protein (AT3G11402), mRNA
AT2G04570	418.631	1.32154	2.65124e-05	0.000594606		GDSL esterase/lipase At2g04570	NM_126488.3	Arabidopsis thaliana GDSL-like Lipase/Acylhydrolase superfamily protein (AT2G04570), mRNA
AT1G77690	318.011	1.32166	1.89764e-05	0.000446187	LAX3	LAX3	NM_106418.4	Arabidopsis thaliana like AUX1 3 (LAX3), mRNA
AT1G70640	119.759	1.32637	2.51319e-05	0.000568015		At1g70640	NM_105732.3	Arabidopsis thaliana octicosapeptide/Phox/Bem1p (PB1) domain-containing protein (AT1G70640), mRNA
AT3G51400	399.917	1.3266	8.09767e-05	0.00147164		At3g51400	NM_114999.2	Arabidopsis thaliana hypothetical protein (DUF241) (AT3G51400), mRNA
AT3G16870	250.452	1.33079	0.00417263	0.0298281	GATA17	Uncharacterized protein At3g16870	NM_112563.3	Arabidopsis thaliana GATA transcription factor 17 (GATA17), mRNA
AT4G27657	128.051	1.33136	0.00298587	0.023375		At4g27657	NM_118904.2	Arabidopsis thaliana hypothetical protein (AT4G27657), mRNA
AT5G01180	55.635	1.3314	0.000743428	0.00826846	NPF8.2	Protein NRT1/ PTR FAMILY 8.2	NM_120196.4	Arabidopsis thaliana peptide transporter 5 (PTR5), mRNA
AT4G20070	482.05	1.33218	1.72181e-06	5.85675e-05	AAH	Allantoate deiminase	NM_118126.4	Arabidopsis thaliana allantoate amidohydrolase (AAH), mRNA
AT1G09340	9994.02	1.33325	7.31793e-05	0.00135651	CRB	chloroplast RNA binding	NM_100804.4	Arabidopsis thaliana chloroplast RNA binding protein (CRB), mRNA
AT1G14580	167.009	1.33743	0.00202374	0.0175905		C2H2-like zinc finger protein	NM_101325.4	Arabidopsis thaliana C2H2-like zinc finger protein (AT1G14580), mRNA
AT3G21770	79.602	1.33888	0.000745929	0.00828725	PER30	Peroxidase 30	NM_113072.2	Arabidopsis thaliana Peroxidase superfamily protein (AT3G21770), mRNA
AT4G21390	77.8402	1.339	0.00605559	0.0391227	B120	B120	NM_118259.4	Arabidopsis thaliana S-locus lectin protein kinase family protein (B120), mRNA
AT5G13990	48.4384	1.33944	0.00298529	0.023375	ATEXO70C2	Exocyst subunit Exo70 family protein	NM_121402.2	Arabidopsis thaliana exocyst subunit exo70 family protein C2 (EXO70C2), mRNA
AT1G55380	134.712	1.34179	0.00348165	0.026172		Cysteine/Histidine-rich C1 domain family protein	NM_104414.2	Arabidopsis thaliana Cysteine/Histidine-rich C1 domain family protein (AT1G55380), partial mRNA
AT2G43560	1572.06	1.34441	0.000386486	0.00507253	FKBP16-3	Peptidylprolyl isomerase	NM_129918.3	Arabidopsis thaliana FKBP-like peptidyl-prolyl cis-trans isomerase family protein (AT2G43560), mRNA
AT2G21590	35.5408	1.34557	0.00713153	0.0441722	APL4	Probable glucose-1-phosphate adenylyltransferase large subunit, chloroplastic	NM_127730.5	Arabidopsis thaliana Glucose-1-phosphate adenylyltransferase family protein (APL4), mRNA
AT2G25060	123.246	1.34701	0.00490454	0.0334771	ENODL14	ENODL14	NM_128063.5	Arabidopsis thaliana early nodulin-like protein 14 (ENODL14), mRNA
AT5G16570	514.791	1.34848	1.43849e-06	5.10578e-05	GLN1-4	Glutamine synthetase	NM_121663.3	Arabidopsis thaliana glutamine synthetase 1;4 (GLN1;4), mRNA
AT5G49170	240.128	1.34926	0.00301156	0.0235219		Uncharacterized protein At5g49170	NM_124294.3	Arabidopsis thaliana hypothetical protein (AT5G49170), mRNA
AT5G24570	695.238	1.35135	0.00076066	0.0084097		Putative uncharacterized protein	NM_122365.2	Arabidopsis thaliana hypothetical protein (AT5G24570), mRNA
AT5G41180	116.607	1.35259	3.93491e-06	0.000117753		Leucine-rich repeat receptor-like protein kinase	NM_123483.3	Arabidopsis thaliana leucine-rich repeat transmembrane protein kinase family protein (AT5G41180), mRNA
AT5G28490	152.102	1.35287	0.000413831	0.00536059	LSH1	Protein LIGHT-DEPENDENT SHORT HYPOCOTYLS 1	NM_122732.3	Arabidopsis thaliana LIGHT-DEPENDENT SHORT HYPOCOTYLS-like protein (DUF640) (LSH1), mRNA
AT5G43040	65.3959	1.35369	0.000141866	0.00230155		CHP-rich zinc finger protein-like	NM_123670.2	Arabidopsis thaliana Cysteine/Histidine-rich C1 domain family protein (AT5G43040), mRNA
AT4G19460	38.1637	1.35424	0.00338029	0.0255986		UDP-Glycosyltransferase superfamily protein	NM_118066.3	Arabidopsis thaliana UDP-Glycosyltransferase superfamily protein (AT4G19460), mRNA
AT2G36590	36.6053	1.35494	0.00691165	0.0431456	PROT3	Proline transporter 3	NM_129215.4	Arabidopsis thaliana proline transporter 3 (ProT3), mRNA
AT1G69526	34.6145	1.35982	0.00545231	0.0361992		S-adenosyl-L-methionine-dependent methyltransferases superfamily protein	NM_105621.3	Arabidopsis thaliana S-adenosyl-L-methionine-dependent methyltransferases superfamily protein (AT1G69526), mRNA
AT3G57680	48.8959	1.36064	0.00236373	0.0197306	CTPA3	Carboxyl-terminal-processing peptidase 3, chloroplastic	NM_115628.5	Arabidopsis thaliana Peptidase S41 family protein (AT3G57680), mRNA
AT5G64620	2361.13	1.36272	1.6124e-06	5.56923e-05	C/VIF2	Cell wall / vacuolar inhibitor of fructosidase 2	NM_125858.4	Arabidopsis thaliana cell wall / vacuolar inhibitor of fructosidase 2 (C/VIF2), mRNA
AT1G55490	541.27	1.36409	0.000826673	0.0089838	CPN60B1	LEN1	NM_179480.3	Arabidopsis thaliana chaperonin 60 beta (CPN60B), mRNA
AT4G40080	51.5908	1.36451	0.00214198	0.0183064		At4g40080	NM_120173.2	Arabidopsis thaliana ENTH/ANTH/VHS superfamily protein (AT4G40080), mRNA
AT2G31945	72.5779	1.36474	0.000885653	0.00948895		At2g31940/F20M17.2	NM_128753.3	Arabidopsis thaliana transmembrane protein (AT2G31945), mRNA
AT4G35180	97.5052	1.36666	0.00473534	0.032529	LHT7	Lysine histidine transporter-like 7	NM_119684.4	Arabidopsis thaliana LYS/HIS transporter 7 (LHT7), mRNA
AT1G01790	681.695	1.36816	0.000948375	0.00999581	KEA1	K(+) efflux antiporter 1, chloroplastic	NM_100062.5	Arabidopsis thaliana K+ efflux antiporter 1 (KEA1), mRNA
AT1G61360	96.8654	1.36865	0.00841364	0.0494996		Serine/threonine-protein kinase	NM_104817.3	Arabidopsis thaliana S-locus lectin protein kinase family protein (AT1G61360), mRNA
AT5G47440	316.492	1.37101	0.00163133	0.0150379		At5g47440	NM_124116.3	Arabidopsis thaliana auxin canalization protein (DUF828) (AT5G47440), mRNA
AT1G33610	3238.19	1.37213	1.51238e-05	0.000371434		Leucine-rich repeat (LRR) family protein	NM_103084.5	Arabidopsis thaliana Leucine-rich repeat (LRR) family protein (AT1G33610), mRNA
AT4G19820	176.568	1.37236	0.000840332	0.00908386		Glycosyl hydrolase family protein with chitinase insertion domain	NM_001341374.1	Arabidopsis thaliana Glycosyl hydrolase family protein with chitinase insertion domain-containing protein (AT4G19820), mRNA
AT5G52930	85.5757	1.37392	3.50244e-05	0.000746152		Expressed protein	NM_124671.2	Arabidopsis thaliana hypothetical protein (DUF295) (AT5G52930), mRNA
AT4G36410	797.661	1.37401	3.40986e-06	0.000105442	UBC17	Probable ubiquitin-conjugating enzyme E2 17	NM_119804.2	Arabidopsis thaliana ubiquitin-conjugating enzyme 17 (UBC17), mRNA
AT5G45730	42.9705	1.37466	0.00640863	0.0407077		Cysteine/Histidine-rich C1 domain family protein	NM_123940.3	Arabidopsis thaliana Cysteine/Histidine-rich C1 domain family protein (AT5G45730), mRNA
AT3G48420	15279.6	1.37473	0.000125766	0.00209702	CBBY	CBBY-like protein	NM_114701.3	Arabidopsis thaliana Haloacid dehalogenase-like hydrolase (HAD) superfamily protein (AT3G48420), mRNA
AT1G18400	173.96	1.37595	0.00746188	0.0455411	BEE1	Transcription factor BEE 1	NM_101698.3	Arabidopsis thaliana BR enhanced expression 1 (BEE1), mRNA
AT1G02620	591.471	1.37789	0.00189435	0.0167803		Ras-related small GTP-binding family protein	NM_001331348.1	Arabidopsis thaliana Ras-related small GTP-binding family protein (AT1G02620), partial mRNA
AT1G17650	267.681	1.37942	0.00147591	0.0139324	GLYR2	Glyoxylate/succinic semialdehyde reductase 2, chloroplastic	NM_101628.4	Arabidopsis thaliana glyoxylate reductase 2 (GLYR2), mRNA
AT1G61500	77.4482	1.38329	0.00153139	0.0142909		S-locus lectin protein kinase family protein	NM_104831.3	Arabidopsis thaliana S-locus lectin protein kinase family protein (AT1G61500), partial mRNA
AT1G26945	456.706	1.38633	2.69996e-05	0.000603544	PRE6	Transcription factor PRE6	NM_179381.3	Arabidopsis thaliana basic helix-loop-helix (bHLH) DNA-binding superfamily protein (KDR), mRNA
AT3G02140	577.478	1.38679	0.00182581	0.0163472	AFP4	TMAC2	NM_111081.3	Arabidopsis thaliana AFP2 (ABI five-binding protein 2) family protein (TMAC2), mRNA
AT2G33330	678.051	1.38688	0.00463127	0.0321167	CRRSP11	Cysteine-rich repeat secretory protein 11	NM_128893.4	Arabidopsis thaliana plasmodesmata-located protein 3 (PDLP3), mRNA
AT2G35930	812.218	1.38735	5.70805e-05	0.00110737	PUB23	E3 ubiquitin-protein ligase PUB23	NM_129152.3	Arabidopsis thaliana plant U-box 23 (PUB23), mRNA
AT1G65330	97.1692	1.38947	0.000422603	0.00544158	PHE1	MADS-box transcription factor PHERES 1	NM_105207.2	Arabidopsis thaliana MADS-box transcription factor family protein (PHE1), mRNA
AT3G49670	3387.37	1.39078	4.83151e-07	1.97212e-05	BAM2	Leucine-rich repeat receptor-like serine/threonine-protein kinase BAM2	NM_114827.4	Arabidopsis thaliana Leucine-rich receptor-like protein kinase family protein (BAM2), mRNA
AT4G24350	212.181	1.39777	0.00848616	0.0497398		Phosphorylase superfamily protein	NM_118568.4	Arabidopsis thaliana Phosphorylase superfamily protein (AT4G24350), mRNA
AT5G61570	70.2808	1.40015	0.00328202	0.0250216		Protein kinase superfamily protein	NM_125550.4	Arabidopsis thaliana Protein kinase superfamily protein (AT5G61570), mRNA
AT2G20250	54.6452	1.4003	0.00189049	0.0167534		unknown protein; Ha.	NM_127584.3	Arabidopsis thaliana hypothetical protein (AT2G20250), mRNA
AT1G70760	13788.4	1.40091	0.000230798	0.00340043	ndhL	NAD(P)H-quinone oxidoreductase subunit L, chloroplastic	NM_105744.4	Arabidopsis thaliana inorganic carbon transport protein-like protein (NdhL), mRNA
AT3G07195	480.509	1.40098	0.000104514	0.0018028		RPM1-interacting protein 4 (RIN4) family protein	NM_148695.3	Arabidopsis thaliana RPM1-interacting protein 4 (RIN4) family protein (AT3G07195), mRNA
AT1G54215	58.7204	1.40177	0.00760258	0.046124		Proline-rich family protein	NM_148590.2	Arabidopsis thaliana proline-rich family protein (AT1G54215), mRNA
AT1G30250	5038.35	1.40801	1.6467e-10	1.5559e-08		At1g30250	NM_102764.3	Arabidopsis thaliana hypothetical protein (AT1G30250), mRNA
AT3G47100	42.2777	1.40969	0.000970307	0.010171		unknown protein; Ha.	NM_114577.2	Arabidopsis thaliana hypothetical protein (AT3G47100), partial mRNA
AT5G61070	206.885	1.41107	0.00531296	0.0355516	HDA18	Histone deacetylase 18	NM_125500.3	Arabidopsis thaliana histone deacetylase of the RPD3/HDA1 superfamily 18 (HDA18), mRNA
AT3G21055	234.559	1.41138	0.000652009	0.00751691	PSBTN	Photosystem II subunit T	NM_112999.4	Arabidopsis thaliana photosystem II subunit T (PSBTN), mRNA
AT1G77490	1308.94	1.412	5.68711e-06	0.000162106	APXT	L-ascorbate peroxidase T, chloroplastic	NM_106398.3	Arabidopsis thaliana thylakoidal ascorbate peroxidase (TAPX), mRNA
AT3G05640	477.357	1.41374	0.00286746	0.0227446		Probable protein phosphatase 2C 34	NM_202501.3	Arabidopsis thaliana Protein phosphatase 2C family protein (AT3G05640), mRNA
AT1G67810	634.519	1.41375	4.39506e-11	4.67181e-09	SUFE2	SufE-like protein 2, chloroplastic	NM_105449.4	Arabidopsis thaliana sulfur E2 (SUFE2), mRNA
AT1G14430	88.0474	1.41548	0.000357863	0.00480919		F14L17.20 protein	NM_101310.4	Arabidopsis thaliana glyoxal oxidase-related protein (AT1G14430), mRNA
AT1G29430	870.584	1.41646	3.22409e-06	0.000100612	SAUR62	Auxin-responsive protein SAUR62	NM_102683.3	Arabidopsis thaliana SAUR-like auxin-responsive protein family (AT1G29430), mRNA
AT5G18030	702.933	1.41962	0.000385746	0.00506948	SAUR21	Auxin-responsive protein SAUR21	NM_121808.5	Arabidopsis thaliana SAUR-like auxin-responsive protein family (AT5G18030), mRNA
AT1G71890	88.595	1.42002	3.1776e-05	0.000688963	SUC5	Sucrose transport protein SUC5	NM_105847.3	Arabidopsis thaliana Major facilitator superfamily protein (SUC5), mRNA
AT3G50350	398.198	1.42337	2.18409e-07	9.66923e-06		Membrane insertase, putative (DUF1685)	NM_114895.1	Arabidopsis thaliana membrane insertase, putative (DUF1685) (AT3G50350), partial mRNA
AT1G22170	45.2759	1.42432	0.000385756	0.00506948		At1g22170	NM_102067.3	Arabidopsis thaliana Phosphoglycerate mutase family protein (AT1G22170), mRNA
AT2G34010	123.187	1.42456	0.000327752	0.00449234	SPEAR2	Protein SPEAR2	NM_128952.3	Arabidopsis thaliana verprolin (AT2G34010), mRNA
AT2G38310	11430.8	1.43151	3.6655e-06	0.00011162	PYL4	Abscisic acid receptor PYL4	NM_129387.3	Arabidopsis thaliana PYR1-like 4 (PYL4), mRNA
AT5G63160	465.697	1.435	0.000328788	0.00450049	BT1	BTB/POZ and TAZ domain-containing protein 1	NM_125711.5	Arabidopsis thaliana BTB and TAZ domain protein 1 (BT1), mRNA
AT1G29050	1546.79	1.43771	7.8777e-11	7.88117e-09	TBL38	Protein trichome birefringence-like 38	NM_102646.5	Arabidopsis thaliana TRICHOME BIREFRINGENCE-LIKE 38 (TBL38), mRNA
AT1G10657	210.66	1.43813	0.000467667	0.00588447		Transmembrane protein	NM_001331920.1	Arabidopsis thaliana transmembrane protein (AT1G10657), mRNA
AT1G31173	151.01	1.43945	0.00170759	0.0155512	-	NR_139811.1	Arabidopsis thaliana microRNA ath-MIR167d precursor (MIR167d), miRNA
AT2G41730	406.822	1.44187	0.00325573	0.0248943		Calcium-binding site protein	NM_129737.3	Arabidopsis thaliana calcium-binding site protein (AT2G41730), mRNA
AT2G23560	132.919	1.44282	0.000353526	0.00476191	MES7	MES7	NM_127920.3	Arabidopsis thaliana methyl esterase 7 (MES7), mRNA
AT1G69160	1757.66	1.44503	2.04095e-07	9.05517e-06		Protein BIG GRAIN 1-like E	NM_105583.3	Arabidopsis thaliana suppressor (AT1G69160), mRNA
AT3G62150	357.815	1.44602	0.00228099	0.0192685	ABCB21	ABC transporter B family member 21	NM_116080.3	Arabidopsis thaliana P-glycoprotein 21 (ABCB21), partial mRNA
AT4G21920	196.312	1.44619	1.35515e-05	0.000339353		Uncharacterized protein AT4g21920	NM_118313.2	Arabidopsis thaliana hypothetical protein (AT4G21920), mRNA
AT1G33170	651.225	1.44706	4.52136e-05	0.00091544		Probable methyltransferase PMT18	NM_103049.3	Arabidopsis thaliana S-adenosyl-L-methionine-dependent methyltransferases superfamily protein (AT1G33170), mRNA
AT5G10080	35.2418	1.44798	0.00739994	0.0452985		Aspartic proteinase-like protein 1	NM_121046.2	Arabidopsis thaliana Eukaryotic aspartyl protease family protein (AT5G10080), mRNA
AT4G20780	2361.23	1.45352	3.38507e-05	0.000722897	CML42	Calcium-binding protein CML42	NM_118196.4	Arabidopsis thaliana calmodulin like 42 (CML42), mRNA
AT4G39070	245.089	1.45522	7.07545e-05	0.00132237	BBX20	B-box zinc finger protein 20	NM_120067.7	Arabidopsis thaliana B-box zinc finger family protein (BZS1), mRNA
AT1G16640	233.96	1.45553	0.00095354	0.0100417		Uncharacterized protein At1g16640 (Fragment)	NM_101525.4	Arabidopsis thaliana AP2/B3-like transcriptional factor family protein (AT1G16640), mRNA
AT5G35630	12942.5	1.45825	0.000576645	0.00690654	GLN2	Glutamine synthetase, chloroplastic/mitochondrial	NM_122954.4	Arabidopsis thaliana glutamine synthetase 2 (GS2), mRNA
AT4G22710	253.094	1.45934	6.64872e-05	0.00125875	CYP706A2	Cytochrome P450 - like protein	NM_118397.4	Arabidopsis thaliana cytochrome P450, family 706, subfamily A, polypeptide 2 (CYP706A2), mRNA
AT1G04360	265.697	1.45972	0.000127582	0.00212171	ATL1	RING-H2 finger protein ATL1	NM_100316.3	Arabidopsis thaliana RING/U-box superfamily protein (AT1G04360), mRNA
AT5G06790	115.46	1.46026	4.87354e-05	0.000976096		At5g06790	NM_120762.3	Arabidopsis thaliana cotton fiber protein (AT5G06790), mRNA
AT2G02020	234.842	1.46046	0.000161423	0.0025618	NPF8.4	Protein NRT1/ PTR FAMILY 8.4	NM_126263.3	Arabidopsis thaliana Major facilitator superfamily protein (PTR4), mRNA
AT3G05660	1588.21	1.46099	1.67724e-10	1.57746e-08	AtRLP33	Receptor-like protein 33	NM_111439.4	Arabidopsis thaliana receptor like protein 33 (RLP33), mRNA
AT4G11521	557.059	1.46187	0.000204732	0.00307913	CRK34	Putative cysteine-rich receptor-like protein kinase 34	NM_001160749.2	Arabidopsis thaliana Receptor-like protein kinase-related family protein (AT4G11521), mRNA
AT1G14540	136.968	1.46464	0.000445958	0.00567075	PER4	Peroxidase	NM_101321.4	Arabidopsis thaliana Peroxidase superfamily protein (PER4), mRNA
AT1G05470	43.4176	1.46594	0.00149599	0.0140505	IP5P6	CVP2	NM_100426.5	Arabidopsis thaliana DNAse I-like superfamily protein (CVP2), mRNA
AT1G02400	64.2272	1.46639	0.00679482	0.0425822	GA2OX6	Gibberellin 2-beta-dioxygenase 6	NM_100121.5	Arabidopsis thaliana gibberellin 2-oxidase 6 (GA2OX6), mRNA
AT3G04420	109.497	1.46659	1.31033e-05	0.000331381	anac048	AT3g04420/T27C4_6	NM_111313.2	Arabidopsis thaliana NAC domain containing protein 48 (NAC048), mRNA
AT2G39200	970.743	1.46945	1.69853e-06	5.81633e-05	MLO12	MLO-like protein	NM_129478.5	Arabidopsis thaliana Seven transmembrane MLO family protein (MLO12), mRNA
AT1G76680	2042	1.4723	1.76218e-05	0.000420151	OPR1	12-oxophytodienoate reductase 1	NM_202428.2	Arabidopsis thaliana 12-oxophytodienoate reductase 1 (OPR1), mRNA
AT4G12980	4165.78	1.47233	1.82914e-05	0.000433064		Cytochrome b561 and DOMON domain-containing protein At4g12980	NM_117367.3	Arabidopsis thaliana Auxin-responsive family protein (AT4G12980), mRNA
AT5G48360	266.827	1.47442	6.24523e-05	0.0011968	FH9	Formin-like protein 9	NM_124211.3	Arabidopsis thaliana Actin-binding FH2 (formin homology 2) family protein (AT5G48360), mRNA
AT2G18480	61.1881	1.4753	0.00590893	0.0383775	PLT3	Probable polyol transporter 3	NM_127404.3	Arabidopsis thaliana Major facilitator superfamily protein (AT2G18480), mRNA
AT3G02510	22.6873	1.47851	0.00791277	0.0476096		Regulator of chromosome condensation (RCC1) family protein	NM_111118.5	Arabidopsis thaliana Regulator of chromosome condensation (RCC1) family protein (AT3G02510), mRNA
AT3G12460	35.8478	1.47931	0.00304811	0.0237167		Polynucleotidyl transferase, ribonuclease H-like superfamily protein	NM_112081.2	Arabidopsis thaliana Polynucleotidyl transferase, ribonuclease H-like superfamily protein (AT3G12460), mRNA
AT4G24240	381.285	1.48178	2.57426e-06	8.22191e-05	WRKY7	Probable WRKY transcription factor 7	NM_118557.4	Arabidopsis thaliana WRKY DNA-binding protein 7 (WRKY7), mRNA
AT3G53800	1211.69	1.48295	0.00102888	0.0106106	Fes1B	Fes1B	NM_115240.5	Arabidopsis thaliana Fes1B (Fes1B), mRNA
AT1G34010	59.4649	1.48914	0.00332998	0.0252809		unknown protein; BEST Arabidopsis thaliana protein match is: unknown protein (TAIR:AT1G22790.2); Ha.	NM_103123.5	Arabidopsis thaliana hypothetical protein (AT1G34010), mRNA
AT1G21540	1299.32	1.49038	6.40829e-09	4.23259e-07	AEE9	Probable acyl-activating enzyme 9	NM_102003.4	Arabidopsis thaliana AMP-dependent synthetase and ligase family protein (AT1G21540), mRNA
AT5G23400	136.621	1.49083	4.14216e-05	0.000850476		Disease resistance protein-like	NM_122246.3	Arabidopsis thaliana Leucine-rich repeat (LRR) family protein (AT5G23400), mRNA
AT4G24110	37.4706	1.4924	0.00259506	0.0211596		NADP-specific glutamate dehydrogenase	NM_118543.3	Arabidopsis thaliana NADP-specific glutamate dehydrogenase (AT4G24110), mRNA
AT2G38290	928.186	1.49849	0.000119437	0.00201469	AMT2	Ammonium transporter 2	NM_201905.1	Arabidopsis thaliana ammonium transporter 2 (AMT2), mRNA
AT5G52450	849.774	1.50328	5.10112e-07	2.06565e-05	DTX16	Protein DETOXIFICATION	NM_124624.4	Arabidopsis thaliana MATE efflux family protein (AT5G52450), mRNA
AT3G46880	73.3278	1.5084	0.00243275	0.0201257		Uncharacterized protein T6H20.90	NM_114555.2	Arabidopsis thaliana hypothetical protein (AT3G46880), partial mRNA
AT5G40850	137.391	1.50902	1.46657e-06	5.1964e-05	UPM1	AT5g40850/MHK7_8	NM_123450.5	Arabidopsis thaliana urophorphyrin methylase 1 (UPM1), mRNA
AT3G21755	88.1965	1.50965	0.00187238	0.0166541	-	NR_141605.1	Arabidopsis thaliana other RNA (AT3G21755), lncRNA
AT3G10520	10367.7	1.51182	0.000395473	0.00516392	AHB2	Non-symbiotic hemoglobin 2	NM_111887.3	Arabidopsis thaliana hemoglobin 2 (HB2), mRNA
AT4G11470	54.7964	1.5169	0.00509286	0.0344744	CRK31	cysteine-rich RLK (RECEPTOR-like protein kinase) 31	NM_117218.2	Arabidopsis thaliana cysteine-rich RLK (RECEPTOR-like protein kinase) 31 (CRK31), partial mRNA
AT2G46720	291.067	1.51736	1.19727e-06	4.31717e-05	HIC	3-ketoacyl-CoA synthase 13	NM_130237.3	Arabidopsis thaliana 3-ketoacyl-CoA synthase 13 (KCS13), mRNA
AT4G35900	54.9358	1.51897	0.00268096	0.021661	FD	Protein FD	NM_119756.5	Arabidopsis thaliana Basic-leucine zipper (bZIP) transcription factor family protein (FD), mRNA
AT3G50120	107.054	1.51933	5.19393e-05	0.00102816		Transmembrane protein, putative (DUF247)	NM_114872.3	Arabidopsis thaliana transmembrane protein, putative (DUF247) (AT3G50120), mRNA
AT2G18050	343.084	1.51955	1.02742e-08	6.31728e-07	HIS1-3	HIS1-3	NM_179639.1	Arabidopsis thaliana histone H1-3 (HIS1-3), mRNA
AT5G18080	571.243	1.52133	5.44266e-05	0.00106704	SAUR24	Auxin-responsive protein SAUR24	NM_001343535.1	Arabidopsis thaliana SAUR-like auxin-responsive protein family (SAUR24), mRNA
AT3G51930	69.5893	1.53112	0.000359876	0.00482887		At3g51930	NM_115052.5	Arabidopsis thaliana Transducin/WD40 repeat-like superfamily protein (AT3G51930), mRNA
AT4G22170	24.5752	1.53585	0.00492348	0.0335728		Putative F-box protein At4g22170	NM_118339.2	Arabidopsis thaliana F-box protein (DUF295) (AT4G22170), mRNA
AT1G05020	317.099	1.5395	0.000627886	0.00733096	AP180	Clathrin coat assembly protein AP180	NM_100381.3	Arabidopsis thaliana ENTH/ANTH/VHS superfamily protein (AT1G05020), mRNA
AT3G52910	65.5036	1.5444	0.00404945	0.0291975	GRF4	Growth-regulating factor 4	NM_115151.3	Arabidopsis thaliana growth-regulating factor 4 (GRF4), mRNA
AT1G19020	2483.78	1.54568	4.96312e-07	2.01777e-05		CDP-diacylglycerol-glycerol-3-phosphate 3-phosphatidyltransferase	NM_101759.4	Arabidopsis thaliana CDP-diacylglycerol-glycerol-3-phosphate 3-phosphatidyltransferase (AT1G19020), mRNA
AT1G71400	372.735	1.54571	3.91337e-07	1.62996e-05	RLP12	Receptor-like protein 12	NM_105809.4	Arabidopsis thaliana receptor like protein 12 (RLP12), mRNA
AT3G51910	234.894	1.5471	0.000178009	0.0027673	HSFA7A	Heat stress transcription factor A-7a	NM_115050.2	Arabidopsis thaliana heat shock transcription factor A7A (HSFA7A), mRNA
AT4G18170	415.942	1.54755	0.00167104	0.0152728	WRKY28	WRKY transcription factor	NM_117927.3	Arabidopsis thaliana WRKY DNA-binding protein 28 (WRKY28), mRNA
AT5G59990	67.0166	1.54894	0.00125505	0.0123046		CCT motif family protein	NM_125392.3	Arabidopsis thaliana CCT motif family protein (AT5G59990), mRNA
AT5G57220	2099.01	1.55054	3.08043e-05	0.000671672	CYP81F2	Cytochrome P450 81F2	NM_125104.3	Arabidopsis thaliana cytochrome P450, family 81, subfamily F, polypeptide 2 (CYP81F2), mRNA
AT1G19050	2183.48	1.55277	0.000569022	0.00683128	ARR7	At1g19050	NM_101763.3	Arabidopsis thaliana response regulator 7 (ARR7), mRNA
AT1G52040	3220.93	1.55414	0.000235394	0.00344137	MBP1	Myrosinase-binding protein 1	NM_104085.4	Arabidopsis thaliana myrosinase-binding protein 1 (MBP1), mRNA
AT4G04700	696.888	1.55447	9.49906e-07	3.52484e-05	CPK27	Calcium-dependent protein kinase 27	NM_116708.3	Arabidopsis thaliana calcium-dependent protein kinase 27 (CPK27), mRNA
AT4G04955	530.401	1.5547	1.65007e-06	5.68857e-05	ALN	Allantoinase	NM_116734.3	Arabidopsis thaliana allantoinase (ALN), mRNA
AT3G22231	81354	1.55623	2.24428e-06	7.38766e-05	PCC1	Cysteine-rich and transmembrane domain-containing protein PCC1	NM_113121.5	Arabidopsis thaliana pathogen and circadian controlled 1 (PCC1), mRNA
AT5G59080	122.629	1.55796	0.000684425	0.00779792		Emb	NM_125298.5	Arabidopsis thaliana hypothetical protein (AT5G59080), mRNA
AT2G47140	109.768	1.55856	0.000277953	0.00394489	SDR3B	Short-chain dehydrogenase reductase 3b	NM_130282.2	Arabidopsis thaliana NAD(P)-binding Rossmann-fold superfamily protein (SDR5), mRNA
AT4G06115	19.4937	1.56247	0.00766165	0.0464271	-	NR_141966.1	Arabidopsis thaliana other RNA (AT4G06115), lncRNA
AT4G11211	891.584	1.56425	8.97989e-10	7.18708e-08		At4g11211	NM_001349597.1	Arabidopsis thaliana hypothetical protein (AT4G11211), mRNA
AT1G12750	262.135	1.56613	2.89623e-05	0.000637638	RBL6	RHOMBOID-like protein 6, mitochondrial	NM_101145.3	Arabidopsis thaliana RHOMBOID-like protein 6 (RBL6), mRNA
AT2G21140	227.369	1.56764	6.18033e-05	0.001186	PRP2	Proline-rich protein 2	NM_127684.4	Arabidopsis thaliana proline-rich protein 2 (PRP2), mRNA
AT2G25150	42.1229	1.56928	0.00642492	0.0407985	SCT	Spermidine coumaroyl-CoA acyltransferase	NM_128072.3	Arabidopsis thaliana HXXXD-type acyl-transferase family protein (AT2G25150), mRNA
AT1G69040	824.426	1.5696	4.01771e-06	0.000119704	ACR4	ACT domain repeat 4	NM_202378.2	Arabidopsis thaliana ACT domain repeat 4 (ACR4), mRNA
AT4G30610	238.924	1.57001	0.000193851	0.00295026	SCPL24	Serine carboxypeptidase 24	NM_119207.3	Arabidopsis thaliana alpha/beta-Hydrolases superfamily protein (BRS1), mRNA
AT2G29730	387.893	1.57103	6.6588e-05	0.00125949	UGT71D1	Glycosyltransferase (Fragment)	NM_128527.4	Arabidopsis thaliana UDP-glucosyl transferase 71D1 (UGT71D1), mRNA
AT1G17700	119.353	1.57185	5.1942e-07	2.09503e-05	PRA1F1	PRA1 family protein F1	NM_101632.4	Arabidopsis thaliana prenylated RAB acceptor 1.F1 (PRA1.F1), mRNA
AT3G21460	1049.24	1.57312	9.85032e-13	1.33136e-10	GRXS10	Monothiol glutaredoxin-S10	NM_001084729.3	Arabidopsis thaliana Glutaredoxin family protein (AT3G21460), mRNA
AT1G58270	1139.1	1.57735	0.000164759	0.00259859	ZW9	At1g58270/F19C14_8	NM_104607.3	Arabidopsis thaliana TRAF-like family protein (ZW9), mRNA
AT3G53440	27.1682	1.57751	0.00365028	0.0271298		At3g53440	NM_180360.2	Arabidopsis thaliana Homeodomain-like superfamily protein (AT3G53440), mRNA
AT5G44910	374.424	1.57927	0.000123126	0.00205636		Similarity to disease resistance protein	NM_123859.2	Arabidopsis thaliana Toll-Interleukin-Resistance (TIR) domain family protein (AT5G44910), mRNA
AT5G05940	22.6236	1.57997	0.0067646	0.0424404	ROPGEF5	Rop guanine nucleotide exchange factor 5	NM_120676.3	Arabidopsis thaliana ROP guanine nucleotide exchange factor 5 (ROPGEF5), mRNA
AT3G45940	51.9733	1.58057	0.000967913	0.0101511	XYL2	Putative alpha-xylosidase 2	NM_114463.1	Arabidopsis thaliana Glycosyl hydrolases family 31 protein (AT3G45940), partial mRNA
AT1G04133	27.5754	1.5849	0.00532283	0.0355826	-	NR_138655.1	Arabidopsis thaliana other RNA (AT1G04133), lncRNA
AT2G03410	26.9031	1.58828	0.0050361	0.0342036		MO25-like protein At2g03410	NM_126392.2	Arabidopsis thaliana Mo25 family protein (AT2G03410), mRNA
AT1G22330	1034.16	1.59063	9.61933e-05	0.00167927		RNA-binding (RRM/RBD/RNP motifs) family protein	NM_102083.3	Arabidopsis thaliana RNA-binding (RRM/RBD/RNP motifs) family protein (AT1G22330), mRNA
AT3G50740	16622.2	1.59565	3.63042e-07	1.52455e-05	UGT72E1	UDP-glycosyltransferase 72E1	NM_114934.2	Arabidopsis thaliana UDP-glucosyl transferase 72E1 (UGT72E1), mRNA
AT1G66940	1281.22	1.59664	0.000314568	0.00434372		protein kinase-related	NM_202368.1	Arabidopsis thaliana kinase-like protein (AT1G66940), mRNA
AT3G02120	89.0469	1.60143	0.00382018	0.0280045		Hydroxyproline-rich glycoprotein family protein	NM_111078.3	Arabidopsis thaliana hydroxyproline-rich glycoprotein family protein (AT3G02120), mRNA
AT2G03530	110.888	1.60302	0.00295619	0.023205	UPS2	ureide permease 2	NM_126403.4	Arabidopsis thaliana ureide permease 2 (UPS2), mRNA
AT4G16240	47.6889	1.60379	0.00154433	0.0143919		Glycine-rich protein homolog	NM_117720.2	Arabidopsis thaliana hypothetical protein (AT4G16240), partial mRNA
AT1G15410	367.029	1.60712	0.000225391	0.00333817		Aspartate-glutamate racemase family	NM_101410.4	Arabidopsis thaliana aspartate-glutamate racemase family (AT1G15410), mRNA
AT2G38090	113.013	1.60846	2.4372e-06	7.87038e-05		Duplicated homeodomain-like superfamily protein	NM_129365.4	Arabidopsis thaliana Duplicated homeodomain-like superfamily protein (AT2G38090), mRNA
AT1G04317	86.7717	1.61339	0.0039455	0.0286766	-	NR_143386.1	Arabidopsis thaliana uncharacterized misc_RNA (AT1G04317), miscRNA
AT4G18540	38.545	1.61638	0.0011225	0.0113244		Transmembrane protein	NM_117968.2	Arabidopsis thaliana transmembrane protein (AT4G18540), partial mRNA
AT3G53010	64.2232	1.61663	0.00193799	0.0170207		Carbohydrate esterase, putative (DUF303)	NM_115161.4	Arabidopsis thaliana carbohydrate esterase, putative (DUF303) (AT3G53010), mRNA
AT1G30730	2275.21	1.61835	2.74703e-06	8.76002e-05		Berberine bridge enzyme-like 11	NM_102809.3	Arabidopsis thaliana FAD-binding Berberine family protein (AT1G30730), mRNA
AT1G79770	251.984	1.62406	0.00191313	0.016888		CASP-like protein (DUF1677)	NM_106626.3	Arabidopsis thaliana CASP-like protein (DUF1677) (AT1G79770), mRNA
AT1G14640	30.1471	1.62449	0.00320606	0.0246358		SWAP (Suppressor-of-White-APricot)/surp domain-containing protein	NM_101331.2	Arabidopsis thaliana SWAP (Suppressor-of-White-APricot)/surp domain-containing protein (AT1G14640), partial mRNA
AT3G15520	354.758	1.6254	0.000132908	0.00218751	CYP37	Peptidyl-prolyl cis-trans isomerase CYP37, chloroplastic	NM_112420.5	Arabidopsis thaliana Cyclophilin-like peptidyl-prolyl cis-trans isomerase family protein (AT3G15520), mRNA
AT5G38010	41.2816	1.6256	0.000836027	0.00906579	UGT76E9	UDP-glycosyltransferase 76E9	NM_123160.3	Arabidopsis thaliana UDP-Glycosyltransferase superfamily protein (AT5G38010), mRNA
AT1G70985	59.0432	1.62628	0.000688156	0.00782144		Hydroxyproline-rich glycoprotein family protein	NM_105767.2	Arabidopsis thaliana hydroxyproline-rich glycoprotein family protein (AT1G70985), mRNA
AT1G14440	45.8	1.63267	0.000464487	0.00585775	ZHD4	Zinc-finger homeodomain protein 4	NM_202097.1	Arabidopsis thaliana homeobox protein 31 (HB31), mRNA
AT4G34650	42.0121	1.63627	0.000251297	0.00361687	SQS2	Inactive squalene synthase 2	NM_119631.3	Arabidopsis thaliana squalene synthase 2 (SQS2), mRNA
AT1G04160	29.6592	1.63735	0.00546705	0.0362498	XI-B	Myosin-8	NM_100297.3	Arabidopsis thaliana myosin XI B (XIB), mRNA
AT1G04520	120.548	1.63803	0.000908821	0.00968115	CRRSP3	Cysteine-rich repeat secretory protein 3	NM_100331.4	Arabidopsis thaliana plasmodesmata-located protein 2 (PDLP2), mRNA
AT5G10605	119.737	1.63881	2.85559e-06	9.06374e-05		Methyltransferase	NM_001343123.1	Arabidopsis thaliana methyltransferase (AT5G10605), mRNA
AT5G59680	7213.18	1.64243	3.35127e-06	0.000103788		Probable LRR receptor-like serine/threonine-protein kinase At5g59680	NM_125360.3	Arabidopsis thaliana Leucine-rich repeat protein kinase family protein (AT5G59680), mRNA
AT1G78820	2225.26	1.64282	9.83929e-07	3.63129e-05		EP1-like glycoprotein 1	NM_106530.3	Arabidopsis thaliana D-mannose binding lectin protein with Apple-like carbohydrate-binding domain-containing protein (AT1G78820), mRNA
AT1G30280	128.356	1.64571	9.2185e-06	0.000244974		Chaperone DnaJ-domain superfamily protein	NM_102767.4	Arabidopsis thaliana Chaperone DnaJ-domain superfamily protein (AT1G30280), mRNA
AT1G27921	58.3485	1.64601	0.000149903	0.00241276	-	NR_139797.1	Arabidopsis thaliana other RNA (AT1G27921), lncRNA
AT2G22890	178.874	1.6463	0.000544251	0.00660382	FAD4L2	Fatty acid desaturase 4-like 2, chloroplastic	NM_127854.3	Arabidopsis thaliana Kua-ubiquitin conjugating enzyme hybrid localization domain-containing protein (AT2G22890), mRNA
AT2G04780	210.886	1.64761	6.02481e-06	0.000171016	FLA7	Fasciclin-like arabinogalactan protein 7	NM_179604.2	Arabidopsis thaliana FASCICLIN-like arabinoogalactan 7 (FLA7), mRNA
AT1G21110	1282.31	1.64988	1.76941e-08	1.02011e-06	IGMT3	Indole glucosinolate O-methyltransferase 3	NM_101965.3	Arabidopsis thaliana O-methyltransferase family protein (IGMT3), mRNA
AT1G70990	46.5302	1.6502	8.05392e-05	0.00146761		At1g70990	NM_105768.3	Arabidopsis thaliana proline-rich family protein (AT1G70990), mRNA
AT1G70210	769.202	1.65183	3.99731e-05	0.000825217	CYCD1-1	Cyclin-D1-1	NM_105689.4	Arabidopsis thaliana CYCLIN D1;1 (CYCD1;1), mRNA
AT3G24518	18.9616	1.65253	0.00698372	0.0434545	-	NR_141619.1	Arabidopsis thaliana other RNA (AT3G24518), lncRNA
AT5G14470	56.7898	1.65456	0.000551699	0.00667039	GLCAK2	Probable glucuronokinase 2	NM_121451.5	Arabidopsis thaliana GHMP kinase family protein (AT5G14470), mRNA
AT2G16630	404.564	1.65573	2.18864e-05	0.000503584		At2g16630	NM_127215.5	Arabidopsis thaliana Pollen Ole e 1 allergen and extensin family protein (AT2G16630), mRNA
AT3G26050	20.5931	1.65842	0.00762911	0.0462502		TPX2 (Targeting protein for Xklp2) protein family	NM_113509.3	Arabidopsis thaliana TPX2 (targeting protein for Xklp2) protein family (AT3G26050), mRNA
AT5G51750	187.62	1.65948	0.00330509	0.0251768	SBT1.3	Subtilisin-like protease SBT1.3	NM_124554.3	Arabidopsis thaliana subtilase 1.3 (SBT1.3), mRNA
AT1G54217	72.8491	1.65976	0.000300991	0.0042046		Ribosomal protein L18ae family	NM_202293.2	Arabidopsis thaliana Ribosomal protein L18ae family (AT1G54217), mRNA
AT4G23280	26.8698	1.66265	0.00511276	0.0345702	CRK20	Putative cysteine-rich receptor-like protein kinase 20	NM_001341597.1	Arabidopsis thaliana cysteine-rich RLK (RECEPTOR-like protein kinase) 20 (CRK20), mRNA
AT5G01320	139.497	1.66283	1.19517e-08	7.19049e-07	PDC4	Pyruvate decarboxylase 4	NM_120210.3	Arabidopsis thaliana Thiamine pyrophosphate dependent pyruvate decarboxylase family protein (AT5G01320), mRNA
AT3G52450	506.568	1.66493	0.000133279	0.00219185	PUB22	RING-type E3 ubiquitin transferase	NM_115105.4	Arabidopsis thaliana plant U-box 22 (PUB22), mRNA
AT2G21880	33.1136	1.66882	0.00298757	0.0233793	RABG2	RAB7A	NM_127757.3	Arabidopsis thaliana RAB GTPase homolog 7A (RAB7A), mRNA
AT1G11740	141.692	1.6713	0.00131117	0.0127427		Ankyrin repeat family protein	NM_101046.3	Arabidopsis thaliana ankyrin repeat family protein (AT1G11740), mRNA
AT3G62930	481.215	1.67333	3.58172e-10	3.17823e-08	GRXS6	Monothiol glutaredoxin-S6	NM_116158.2	Arabidopsis thaliana Thioredoxin superfamily protein (AT3G62930), mRNA
AT1G77330	88.9393	1.67517	5.78107e-05	0.00111941		1-aminocyclopropane-1-carboxylate oxidase 5	NM_106382.3	Arabidopsis thaliana 2-oxoglutarate (2OG) and Fe(II)-dependent oxygenase superfamily protein (AT1G77330), mRNA
AT4G15490	2158.02	1.68149	7.33236e-09	4.73564e-07	UGT84A3	UDP-glycosyltransferase 84A3	NM_117639.3	Arabidopsis thaliana UDP-Glycosyltransferase superfamily protein (UGT84A3), mRNA
AT4G17240	137.022	1.6817	0.00255673	0.020914		unknown protein; FUNCTIONS IN: molecular_function unknown; INVOLVED IN: biological_process unknown; LOCATED IN: chloroplast; EXPRESSED IN: 16 plant structures; EXPRESSED DURING: 8 growth stages; Ha.	NM_117829.9	Arabidopsis thaliana structural maintenance of chromosomes protein (AT4G17240), mRNA
AT4G19020	56.8442	1.68189	0.00043488	0.00556455	CMT2	DNA (cytosine-5)-methyltransferase CMT2	NM_118020.5	Arabidopsis thaliana chromomethylase 2 (CMT2), mRNA
AT1G16370	115.397	1.68231	0.000761124	0.00841027	OCT6	Organic cation/carnitine transporter 6	NM_101503.4	Arabidopsis thaliana organic cation/carnitine transporter 6 (OCT6), mRNA
AT3G57520	137.433	1.68233	0.000279926	0.00396737	RFS2	Probable galactinol--sucrose galactosyltransferase 2	NM_202722.1	Arabidopsis thaliana seed imbibition 2 (SIP2), mRNA
AT3G26200	715.136	1.68286	0.000421613	0.00543504	CYP71B22	Cytochrome P450 71B22	NM_113527.2	Arabidopsis thaliana cytochrome P450, family 71, subfamily B, polypeptide 22 (CYP71B22), mRNA
AT1G29280	226.504	1.68495	1.72539e-05	0.00041379	WRKY65	At1g29280	NM_102668.4	Arabidopsis thaliana WRKY DNA-binding protein 65 (WRKY65), mRNA
AT1G21326	74.9999	1.68905	0.0012626	0.012353		F16F4.1 protein	NM_148478.2	Arabidopsis thaliana VQ motif-containing protein (AT1G21326), mRNA
AT1G62510	1845.2	1.68994	8.78584e-09	5.5514e-07		Bifunctional inhibitor/lipid-transfer protein/seed storage 2S albumin superfamily protein	NM_104930.5	Arabidopsis thaliana Bifunctional inhibitor/lipid-transfer protein/seed storage 2S albumin superfamily protein (AT1G62510), mRNA
AT3G20865	64.9786	1.69197	2.42138e-06	7.84376e-05	AGP40	AGP40	NM_112978.1	Arabidopsis thaliana arabinogalactan protein 40 (AGP40), mRNA
AT1G78860	86.1542	1.70016	0.00660709	0.0417087		EP1-like glycoprotein 4	NM_106534.2	Arabidopsis thaliana D-mannose binding lectin protein with Apple-like carbohydrate-binding domain-containing protein (AT1G78860), mRNA
AT1G08810	156.789	1.70458	4.43236e-07	1.82379e-05	MYB60	MYB60	NM_202066.1	Arabidopsis thaliana myb domain protein 60 (MYB60), mRNA
AT1G27500	22.7847	1.70629	0.00315473	0.0243529		Tetratricopeptide repeat (TPR)-like superfamily protein	NM_102514.4	Arabidopsis thaliana Tetratricopeptide repeat (TPR)-like superfamily protein (KLCR3), mRNA
AT1G78970	69.9472	1.7206	3.33899e-05	0.000715062	LUP1	Lupeol synthase 1	NM_179572.2	Arabidopsis thaliana lupeol synthase 1 (LUP1), mRNA
AT3G61640	1410.66	1.72234	1.67534e-05	0.000405982	AGP20	Arabinogalactan protein 20	NM_116029.3	Arabidopsis thaliana arabinogalactan protein 20 (AGP20), mRNA
AT4G34930	308.353	1.72475	1.15067e-05	0.00029645		At4g34930	NM_119659.5	Arabidopsis thaliana PLC-like phosphodiesterases superfamily protein (AT4G34930), mRNA
AT5G19730	86.8655	1.72544	0.000757539	0.00837974	PME53	Probable pectinesterase 53	NM_121978.4	Arabidopsis thaliana Pectin lyase-like superfamily protein (AT5G19730), mRNA
AT5G58390	168.106	1.72584	2.93021e-06	9.27174e-05	PER67	Peroxidase	NM_125225.2	Arabidopsis thaliana Peroxidase superfamily protein (AT5G58390), mRNA
AT2G42540	2613.78	1.73033	5.60996e-05	0.00109042	COR15A	Protein COLD-REGULATED 15A, chloroplastic	NM_180040.3	Arabidopsis thaliana cold-regulated 15a (COR15A), mRNA
AT4G02810	57.3029	1.73098	0.00820163	0.0488961	FAF1	Protein FANTASTIC FOUR 1	NM_116515.4	Arabidopsis thaliana FANTASTIC four-like protein (DUF3049) (FAF1), mRNA
AT3G63510	91.4341	1.73287	0.00111031	0.0112347		FMN-linked oxidoreductases superfamily protein	NM_116216.2	Arabidopsis thaliana FMN-linked oxidoreductases superfamily protein (AT3G63510), mRNA
AT3G14760	77.0436	1.73704	0.000122429	0.00204808		Transmembrane protein	NM_112337.3	Arabidopsis thaliana transmembrane protein (AT3G14760), mRNA
AT4G23750	135.44	1.7416	1.68201e-05	0.000406733	CRF2	Ethylene-responsive transcription factor CRF2	NM_202870.1	Arabidopsis thaliana cytokinin response factor 2 (CRF2), mRNA
AT2G47870	50.3588	1.7468	0.0027106	0.0218051	GRXC12	Putative glutaredoxin-C12	NM_001337281.1	Arabidopsis thaliana Thioredoxin superfamily protein (AT2G47870), mRNA
AT4G32000	21.6954	1.74756	0.00720081	0.0444933		Protein kinase superfamily protein	NM_119352.5	Arabidopsis thaliana Protein kinase superfamily protein (AT4G32000), mRNA
AT4G10160	35.513	1.75023	0.000246405	0.00356658	ATL59	E3 ubiquitin-protein ligase ATL59	NM_117084.3	Arabidopsis thaliana RING/U-box superfamily protein (AT4G10160), mRNA
AT5G05890	488.401	1.75071	0.000268385	0.00382505	UGT76C5	Glycosyltransferase (Fragment)	NM_120671.4	Arabidopsis thaliana UDP-Glycosyltransferase superfamily protein (AT5G05890), mRNA
AT1G68390	63.1581	1.75348	0.000836884	0.0090658		Core-2/I-branching beta-1,6-N-acetylglucosaminyltransferase family protein	NM_105510.4	Arabidopsis thaliana Core-2/I-branching beta-1,6-N-acetylglucosaminyltransferase family protein (AT1G68390), mRNA
AT2G24600	45.2762	1.75514	0.000197471	0.00299643		Ankyrin repeat family protein	NM_201799.3	Arabidopsis thaliana Ankyrin repeat family protein (AT2G24600), mRNA
AT1G70880	53.7306	1.75952	0.000248712	0.00358726		Major latex-like protein	NM_105755.3	Arabidopsis thaliana Polyketide cyclase/dehydrase and lipid transport superfamily protein (AT1G70880), mRNA
AT3G00250	58.7642	1.76153	3.82278e-05	0.00079547	-	NR_143791.1	Arabidopsis thaliana uncharacterized misc_RNA (AT3G00250), miscRNA
AT2G33775	34.0691	1.76435	0.00646211	0.0410091	RALFL19	RALFL19	NM_179888.4	Arabidopsis thaliana ralf-like 19 (RALFL19), mRNA
AT1G27030	1258.61	1.76437	1.15101e-10	1.11331e-08		At1g27030/T7N9_9	NM_102465.3	Arabidopsis thaliana hypothetical protein (AT1G27030), mRNA
AT1G55390	50.1493	1.76518	9.1687e-05	0.00162202		Cysteine/Histidine-rich C1 domain family protein	NM_104415.3	Arabidopsis thaliana Cysteine/Histidine-rich C1 domain family protein (AT1G55390), mRNA
AT1G35830	89.4058	1.77066	0.00130888	0.0127265		VQ motif-containing protein	NM_103283.2	Arabidopsis thaliana VQ motif-containing protein (AT1G35830), mRNA
AT2G16060	367.67	1.77212	6.37006e-05	0.00121162	AHB1	NSHB1	NM_127165.4	Arabidopsis thaliana hemoglobin 1 (HB1), mRNA
AT1G75880	20.2136	1.77346	0.00275189	0.0220681	EXL1	GDSL esterase/lipase EXL1	NM_202420.3	Arabidopsis thaliana SGNH hydrolase-type esterase superfamily protein (AT1G75880), mRNA
AT1G22690	268.955	1.77433	7.80322e-05	0.00142447	GASA9	Gibberellin-regulated protein 9	NM_102116.5	Arabidopsis thaliana Gibberellin-regulated family protein (AT1G22690), mRNA
AT5G19170	23.9754	1.77647	0.00823673	0.0489527		Protein of Unknown Function (DUF239)	NM_121922.2	Arabidopsis thaliana NEP-interacting protein, putative (DUF239) (AT5G19170), partial mRNA
AT3G47750	256.57	1.78098	5.71114e-08	2.91396e-06	ABCA4	ABC transporter A family member 4	NM_001339331.1	Arabidopsis thaliana ATP binding cassette subfamily A4 (ABCA4), mRNA
AT5G11590	55.6994	1.78464	1.84314e-05	0.000435377	DREB3	Dehydration-responsive element-binding protein 3	NM_121197.3	Arabidopsis thaliana Integrase-type DNA-binding superfamily protein (TINY2), mRNA
AT3G18170	25.0955	1.78588	0.00181941	0.0163219		Glycosyltransferase family 61 protein	NM_112700.2	Arabidopsis thaliana Glycosyltransferase family 61 protein (AT3G18170), mRNA
AT4G15765	39.0614	1.78614	0.000673328	0.00770289		FAD/NAD(P)-binding oxidoreductase family protein	NM_148336.4	Arabidopsis thaliana FAD/NAD(P)-binding oxidoreductase family protein (AT4G15765), partial mRNA
AT1G78530	26.1378	1.78614	0.00177169	0.0159846		Receptor-like serine/threonine-protein kinase At1g78530	NM_106500.3	Arabidopsis thaliana Protein kinase superfamily protein (AT1G78530), mRNA
AT1G72130	181.766	1.78763	8.81994e-06	0.000236229	NPF5.11	Protein NRT1/ PTR FAMILY 5.11	NM_202400.2	Arabidopsis thaliana Major facilitator superfamily protein (AT1G72130), mRNA
AT1G14250	4606.75	1.78945	3.59183e-05	0.000762807	APY5	Probable apyrase 5	NM_101291.3	Arabidopsis thaliana GDA1/CD39 nucleoside phosphatase family protein (AT1G14250), mRNA
AT4G15975	291.061	1.79686	4.83611e-06	0.000140199		RING/U-box superfamily protein	NM_117690.3	Arabidopsis thaliana RING/U-box superfamily protein (AT4G15975), mRNA
AT1G13740	1094.34	1.79849	2.0365e-07	9.05511e-06	AFP2	AFP2	NM_101242.3	Arabidopsis thaliana ABI five binding protein 2 (AFP2), mRNA
AT3G62390	80.6042	1.79995	9.72976e-06	0.000256888	TBL6	Protein trichome birefringence-like 6	NM_116104.7	Arabidopsis thaliana TRICHOME BIREFRINGENCE-LIKE 6 (TBL6), mRNA
AT3G63440	493.542	1.80023	6.72911e-07	2.60103e-05	CKX6	Cytokinin dehydrogenase 6	NM_116209.3	Arabidopsis thaliana cytokinin oxidase/dehydrogenase 6 (CKX6), mRNA
AT2G43610	52.2047	1.80208	6.57697e-06	0.000183624		Endochitinase At2g43610	NM_129923.4	Arabidopsis thaliana Chitinase family protein (AT2G43610), mRNA
AT1G05675	627.956	1.80943	0.000156868	0.00250119	UGT74E1	Glycosyltransferase (Fragment)	NM_001197986.1	Arabidopsis thaliana UDP-Glycosyltransferase superfamily protein (AT1G05675), mRNA
AT2G43140	60.718	1.80946	1.47025e-05	0.000364898		Basic helix-loop-helix (BHLH) DNA-binding superfamily protein	NM_001337017.1	Arabidopsis thaliana basic helix-loop-helix (bHLH) DNA-binding superfamily protein (AT2G43140), mRNA
AT2G40670	32.1416	1.81039	0.00346557	0.0260992	ARR16	Response regulator 16	NM_129629.3	Arabidopsis thaliana response regulator 16 (RR16), mRNA
AT5G51480	121.028	1.81221	4.66707e-07	1.9165e-05	SKS2	Monocopper oxidase-like protein SKS2	NM_124527.5	Arabidopsis thaliana SKU5 similar 2 (SKS2), mRNA
AT3G16670	3556.75	1.81938	1.66177e-06	5.71923e-05		AT3g16670/MGL6_12	NM_112540.3	Arabidopsis thaliana Pollen Ole e 1 allergen and extensin family protein (AT3G16670), mRNA
AT1G65760	38.2546	1.82057	0.00030388	0.00423627		Uncharacterized protein At1g65760	NM_105249.1	Arabidopsis thaliana ascorbic acid mannose pathway regulator (DUF295) (AT1G65760), partial mRNA
AT5G00420	45.7708	1.82147	1.76221e-05	0.000420151	-	NR_144144.1	Arabidopsis thaliana uncharacterized misc_RNA (AT5G00420), miscRNA
AT4G03265	23.0458	1.82354	0.00110595	0.0112081	-	NR_144035.1	Arabidopsis thaliana uncharacterized misc_RNA (AT4G03265), miscRNA
AT5G02875	18.7267	1.82669	0.00557074	0.0367345	-	NR_142635.1	Arabidopsis thaliana other RNA (AT5G02875), lncRNA
AT4G40090	53.6699	1.82964	0.00185346	0.0165243	AGP3	AGP3	NM_120175.5	Arabidopsis thaliana arabinogalactan protein 3 (AGP3), mRNA
AT1G24577	120.373	1.83054	2.42447e-05	0.0005504		Putative uncharacterized protein	NM_001084126.5	Arabidopsis thaliana hypothetical protein (AT1G24577), mRNA
AT3G12710	339.17	1.83149	2.05041e-08	1.16565e-06		DNA glycosylase superfamily protein	NM_112107.3	Arabidopsis thaliana DNA glycosylase superfamily protein (AT3G12710), mRNA
AT5G64750	189.753	1.83691	0.000200589	0.00302797	ABR1	Ethylene-responsive transcription factor ABR1	NM_125871.5	Arabidopsis thaliana Integrase-type DNA-binding superfamily protein (ABR1), mRNA
AT1G62540	32.1672	1.8441	0.00141981	0.0135343	FMO	flavin-monooxygenase glucosinolate S-oxygenase 2	NM_104933.3	Arabidopsis thaliana flavin-monooxygenase glucosinolate S-oxygenase 2 (FMO GS-OX2), mRNA
AT5G28630	3576.24	1.84863	7.94239e-07	3.00178e-05		Glycine-rich protein	NM_122746.3	Arabidopsis thaliana glycine-rich protein (AT5G28630), mRNA
AT3G53900	315.927	1.85421	8.67305e-05	0.00155407	UPP	Uracil phosphoribosyltransferase, chloroplastic	NM_180368.2	Arabidopsis thaliana uracil phosphoribosyltransferase (UPP), mRNA
AT1G73330	66.4709	1.85823	8.46537e-05	0.00152758	ATDR4	Dr4 protein	NM_105993.3	Arabidopsis thaliana drought-repressed 4 (DR4), mRNA
AT3G24520	133.324	1.86624	3.01067e-07	1.28815e-05	HSFC1	Heat stress transcription factor C-1	NM_113363.2	Arabidopsis thaliana heat shock transcription factor C1 (HSFC1), mRNA
AT5G19810	22.8287	1.86988	0.00399316	0.0289302		Proline-rich extensin-like family protein	NM_121986.2	Arabidopsis thaliana Proline-rich extensin-like family protein (AT5G19810), mRNA
AT5G05580	53.4627	1.87184	0.00227493	0.0192412	FAD8	Temperature-sensitive sn-2 acyl-lipid omega-3 desaturase (ferredoxin), chloroplastic	NM_120640.4	Arabidopsis thaliana fatty acid desaturase 8 (FAD8), mRNA
AT3G15950	37.7901	1.87383	0.00670842	0.0422008	NAI2	TSA1-like protein	NM_112465.4	Arabidopsis thaliana DNA topoisomerase-like protein (NAI2), mRNA
AT5G02440	53.4777	1.87556	0.000123029	0.00205636		60S ribosomal protein L36	NM_120322.3	Arabidopsis thaliana 60S ribosomal protein L36 (AT5G02440), mRNA
AT5G18020	330.3	1.87606	1.48689e-05	0.000367803	SAUR20	Auxin-responsive protein SAUR20	NM_121807.2	Arabidopsis thaliana SAUR-like auxin-responsive protein family (SAUR20), mRNA
AT3G51470	26.3122	1.87927	0.00181782	0.0163148		Probable protein phosphatase 2C 47	NM_115006.3	Arabidopsis thaliana Protein phosphatase 2C family protein (AT3G51470), mRNA
AT3G52520	515.768	1.88612	3.61734e-06	0.000110684		At3g52520	NM_001339576.1	Arabidopsis thaliana hypothetical protein (AT3G52520), mRNA
AT3G19230	264.622	1.88646	8.20042e-10	6.64136e-08		Leucine-rich repeat (LRR) family protein	NM_112810.2	Arabidopsis thaliana Leucine-rich repeat (LRR) family protein (AT3G19230), mRNA
AT1G55120	114.498	1.90079	3.68942e-05	0.000777866	CWINV3	Beta-fructofuranosidase, insoluble isoenzyme CWINV3	NM_104385.4	Arabidopsis thaliana beta-fructofuranosidase 5 (FRUCT5), mRNA
AT4G28700	61.2344	1.90142	7.63026e-07	2.90534e-05	AMT1-4	Ammonium transporter 1 member 4	NM_119012.2	Arabidopsis thaliana ammonium transporter 1;4 (AMT1;4), mRNA
AT1G05370	57.4913	1.90193	0.00817512	0.0487997		Sec14p-like phosphatidylinositol transfer family protein	NM_100416.4	Arabidopsis thaliana Sec14p-like phosphatidylinositol transfer family protein (AT1G05370), mRNA
AT5G13930	656.613	1.90431	6.66126e-06	0.000185724	CHS	Chalcone synthase family protein	NM_121396.4	Arabidopsis thaliana Chalcone and stilbene synthase family protein (TT4), mRNA
AT2G04040	56.7172	1.90697	1.3263e-05	0.000333765	DTX1	Protein DETOXIFICATION	NM_126443.5	Arabidopsis thaliana MATE efflux family protein (DTX1), mRNA
AT3G49110	70.4389	1.91467	0.000641645	0.00746173	PER33	Peroxidase 33	NM_114770.3	Arabidopsis thaliana peroxidase CA (PRXCA), mRNA
AT4G10380	147.471	1.91999	5.21569e-07	2.09955e-05	NIP5-1	At4g10380	NM_117106.3	Arabidopsis thaliana NOD26-like intrinsic protein 5;1 (NIP5;1), mRNA
AT5G03995	201.42	1.92145	1.90598e-07	8.54929e-06		Putative uncharacterized protein	NM_001125693.1	Arabidopsis thaliana hypothetical protein (AT5G03995), mRNA
AT5G22300	258.176	1.92202	2.37621e-06	7.71003e-05	NIT4	Bifunctional nitrilase/nitrile hydratase NIT4	NM_122135.6	Arabidopsis thaliana nitrilase 4 (NIT4), mRNA
AT5G56960	38.8369	1.9253	0.000386391	0.00507253		basic helix-loop-helix (bHLH) DNA-binding family protein	NM_125078.2	Arabidopsis thaliana basic helix-loop-helix (bHLH) DNA-binding family protein (AT5G56960), partial mRNA
AT1G62760	41.3215	1.9268	0.00017038	0.00266459	PMEI10	Pectinesterase inhibitor 10	NM_104953.3	Arabidopsis thaliana Plant invertase/pectin methylesterase inhibitor superfamily protein (AT1G62760), mRNA
AT3G12220	115.037	1.93608	5.42343e-08	2.80157e-06	SCPL16	Serine carboxypeptidase-like 16	NM_112058.4	Arabidopsis thaliana serine carboxypeptidase-like 16 (scpl16), mRNA
AT5G01810	21.8302	1.93943	0.0069278	0.0431987	CIPK15	CBL-interacting serine/threonine-protein kinase 15	NM_120259.4	Arabidopsis thaliana CBL-interacting protein kinase 15 (CIPK15), mRNA
AT2G30540	143.975	1.94426	4.60625e-05	0.000930782	GRXS9	Monothiol glutaredoxin-S9	NM_128606.3	Arabidopsis thaliana Thioredoxin superfamily protein (AT2G30540), mRNA
AT2G37430	81.4031	1.95094	0.000290477	0.00409134	ZAT11	ZAT11	NM_129298.3	Arabidopsis thaliana C2H2 and C2HC zinc fingers superfamily protein (ZAT11), mRNA
AT5G41590	271.051	1.95501	0.000368296	0.00489997		Protein LURP-one-related 17	NM_123523.3	Arabidopsis thaliana LURP-one-like protein (DUF567) (AT5G41590), mRNA
AT1G69523	515.961	1.95515	7.72258e-10	6.31389e-08		At1g69520/F10D13_17	NM_105620.3	Arabidopsis thaliana S-adenosyl-L-methionine-dependent methyltransferases superfamily protein (AT1G69523), mRNA
AT5G45770	34.9321	1.95521	3.82359e-05	0.00079547	RLP55	Receptor-like protein 55	NM_123944.3	Arabidopsis thaliana receptor like protein 55 (RLP55), mRNA
AT1G12110	14126.3	1.95532	1.06711e-19	4.10918e-17	NPF6.3	NRT1.1	NM_101083.4	Arabidopsis thaliana nitrate transporter 1.1 (NRT1.1), mRNA
AT4G05120	76.4149	1.96047	1.65235e-05	0.000400984	ENT3	Equilibrative nucleotide transporter 3	NM_116751.4	Arabidopsis thaliana Major facilitator superfamily protein (FUR1), mRNA
AT1G69320	33.2692	1.9621	0.00282223	0.0224996	CLE10	CLE10	NM_105599.3	Arabidopsis thaliana CLAVATA3/ESR-RELATED 10 (CLE10), mRNA
AT5G15780	652.574	1.96325	5.33812e-08	2.76512e-06		At5g15780	NM_121583.4	Arabidopsis thaliana Pollen Ole e 1 allergen and extensin family protein (AT5G15780), mRNA
AT3G52100	63.5845	1.96596	4.16875e-05	0.000855075		RING/FYVE/PHD-type zinc finger family protein	NM_115069.2	Arabidopsis thaliana RING/FYVE/PHD-type zinc finger family protein (AT3G52100), partial mRNA
AT2G08220	21.0385	1.97057	0.0017422	0.0157609	-	NR_140300.1	Arabidopsis thaliana other RNA (AT2G08220), lncRNA
AT4G34770	284.913	1.9717	2.26944e-06	7.404e-05		SAUR-like auxin-responsive protein family	NM_119643.3	Arabidopsis thaliana SAUR-like auxin-responsive protein family (AT4G34770), mRNA
AT1G02650	16.9988	1.98093	0.00410772	0.0294964		T14P4.7 protein	NM_100145.2	Arabidopsis thaliana Tetratricopeptide repeat (TPR)-like superfamily protein (AT1G02650), mRNA
AT1G23965	65.4555	1.98436	2.09551e-05	0.000486543		Transcription factor	NM_001160888.2	Arabidopsis thaliana transcription factor (AT1G23965), mRNA
AT2G02450	802.715	1.99296	1.02587e-08	6.31728e-07	NAC035	NAC domain-containing protein 35	NM_180655.2	Arabidopsis thaliana NAC domain containing protein 35 (LOV1), mRNA
AT2G28210	62.581	1.99346	7.52843e-05	0.00138516	ATACA2	ATACA2	NM_001336149.1	Arabidopsis thaliana alpha carbonic anhydrase 2 (ACA2), mRNA
AT1G68238	242.082	2.00397	1.27319e-09	9.76861e-08		Putative uncharacterized protein	NM_001124097.2	Arabidopsis thaliana transmembrane protein (AT1G68238), mRNA
AT2G06995	67.3307	2.00436	4.1546e-07	1.7234e-05	-	NR_140182.1	Arabidopsis thaliana other RNA (AT2G06995), lncRNA
AT1G48780	105.481	2.00519	4.19163e-09	2.83268e-07		Uncharacterized protein F11I4_5	NM_103773.2	Arabidopsis thaliana hypothetical protein (AT1G48780), partial mRNA
AT4G02850	71.4447	2.0069	0.00342788	0.0258822		At4g02850	NM_116519.2	Arabidopsis thaliana phenazine biosynthesis PhzC/PhzF family protein (AT4G02850), mRNA
AT1G07160	32.7302	2.02204	0.00406476	0.0292826		PP2C-type phosphatase AP2C2	NM_100590.4	Arabidopsis thaliana Protein phosphatase 2C family protein (AT1G07160), mRNA
AT5G15230	1624.05	2.02641	0.00455583	0.0317548	GASA4	Gibberellin-regulated protein 4	NM_121527.4	Arabidopsis thaliana GAST1 protein homolog 4 (GASA4), mRNA
AT4G31910	33.0175	2.02864	0.00242673	0.0200989	BAT1	Brassinosteroid-related acyltransferase 1	NM_119342.3	Arabidopsis thaliana HXXXD-type acyl-transferase family protein (BAT1), mRNA
AT1G72416	138.989	2.03038	0.000241198	0.00350613		Chaperone DnaJ-domain superfamily protein	NM_001198453.1	Arabidopsis thaliana Chaperone DnaJ-domain superfamily protein (AT1G72416), mRNA
AT5G54190	78.0938	2.03157	0.00162549	0.0149908	PORA	NADPH-protochlorophyllide oxidoreductase	NM_124799.4	Arabidopsis thaliana protochlorophyllide oxidoreductase A (PORA), mRNA
AT4G29240	16.7394	2.03279	0.0024792	0.0204189		Extensin-like protein	NM_119068.3	Arabidopsis thaliana Leucine-rich repeat (LRR) family protein (AT4G29240), mRNA
AT3G22142	51.7267	2.03353	0.00334624	0.0253879		Bifunctional inhibitor/lipid-transfer protein/seed storage 2S albumin superfamily protein	NM_001084730.2	Arabidopsis thaliana Bifunctional inhibitor/lipid-transfer protein/seed storage 2S albumin superfamily protein (AT3G22142), partial mRNA
AT1G11850	48.5605	2.0339	0.000985579	0.0102888		F12F1.31 protein	NM_179314.2	Arabidopsis thaliana transmembrane protein (AT1G11850), mRNA
AT1G68330	141.757	2.04797	2.26534e-07	9.98219e-06		At1g68330	NM_105504.3	Arabidopsis thaliana membrane-associated kinase regulator (AT1G68330), mRNA
AT3G07000	49.3065	2.0484	0.00012163	0.00203972		At3g07000	NM_111580.4	Arabidopsis thaliana Cysteine/Histidine-rich C1 domain family protein (AT3G07000), mRNA
AT3G05730	4419.27	2.06067	4.69251e-06	0.000137009		Defensin-like protein 205	NM_111447.3	Arabidopsis thaliana defensin-like protein (AT3G05730), mRNA
AT2G40330	897.643	2.06572	3.8593e-06	0.000116001	PYL6	Abscisic acid receptor PYL6	NM_129593.3	Arabidopsis thaliana PYR1-like 6 (PYL6), mRNA
AT5G28640	15.2109	2.06673	0.00614308	0.0395253	GIF1	GRF1-interacting factor 1	NM_122747.4	Arabidopsis thaliana SSXT family protein (AN3), mRNA
AT5G60300	19.0918	2.07245	0.00721272	0.0445482	LECRK19	L-type lectin-domain containing receptor kinase I.9	NM_180899.2	Arabidopsis thaliana Concanavalin A-like lectin protein kinase family protein (LecRK-I.9), mRNA
AT2G20835	115.29	2.07434	0.000338724	0.00459977		At2g20835	NM_127652.4	Arabidopsis thaliana hypothetical protein (AT2G20835), mRNA
AT1G09715	21.3888	2.07631	0.00178916	0.0161153	-	NR_143515.1	Arabidopsis thaliana uncharacterized misc_RNA (AT1G09715), miscRNA
AT1G34317	20.7945	2.07761	0.00344964	0.0260182			NM_001333095.1	Arabidopsis thaliana hypothetical protein (AT1G34317), partial mRNA
AT1G08090	131.473	2.08824	1.1932e-06	4.3101e-05	NRT2.1	High-affinity nitrate transporter 2.1	NM_100684.3	Arabidopsis thaliana nitrate transporter 2:1 (NRT2:1), mRNA
AT3G59890	20.2528	2.09444	0.00111816	0.0112973	DAPB2	4-hydroxy-tetrahydrodipicolinate reductase 2, chloroplastic	NM_202735.1	Arabidopsis thaliana Dihydrodipicolinate reductase, bacterial/plant (AT3G59890), mRNA
AT1G78450	1038.13	2.0946	3.56325e-08	1.90373e-06		F3F9.4	NM_106492.3	Arabidopsis thaliana SOUL heme-binding family protein (AT1G78450), mRNA
AT3G16150	41.6814	2.10098	0.00131334	0.0127517		ASPGB1	NM_112485.4	Arabidopsis thaliana N-terminal nucleophile aminohydrolases (Ntn hydrolases) superfamily protein (ASPGB1), mRNA
AT1G21100	3838.24	2.11592	2.83914e-07	1.22245e-05	IGMT1	Indole glucosinolate O-methyltransferase 1	NM_101964.3	Arabidopsis thaliana O-methyltransferase family protein (IGMT1), mRNA
AT3G16420	15.9227	2.12353	0.00419701	0.02995	PBP1	PYK10-binding protein 1	NM_180263.2	Arabidopsis thaliana PYK10-binding protein 1 (PBP1), mRNA
AT2G35075	17.7325	2.12459	0.0031802	0.0244924		unknown protein; Ha.	NM_129060.3	Arabidopsis thaliana hypothetical protein (AT2G35075), mRNA
AT1G01030	30.3912	2.12961	0.000362221	0.00485077	NGA3	B3 domain-containing transcription factor NGA3	NM_099985.3	Arabidopsis thaliana AP2/B3-like transcriptional factor family protein (NGA3), mRNA
AT1G74000	23.5898	2.18596	0.00529599	0.0354887	SSL11	Protein STRICTOSIDINE SYNTHASE-LIKE 11	NM_106059.5	Arabidopsis thaliana strictosidine synthase 3 (SS3), mRNA
AT1G45616	27.139	2.18703	0.00043377	0.00555731	AtRLP6	Receptor-like protein 6	NM_103599.2	Arabidopsis thaliana receptor like protein 6 (RLP6), mRNA
AT1G71520	69.6399	2.20384	0.000844981	0.00912445	ERF020	Ethylene-responsive transcription factor ERF020	NM_105820.4	Arabidopsis thaliana Integrase-type DNA-binding superfamily protein (AT1G71520), mRNA
AT3G04290	59.9486	2.20447	0.000274162	0.00390096	LTL1	LTL1	NM_111300.4	Arabidopsis thaliana Li-tolerant lipase 1 (LTL1), mRNA
AT4G16590	168.418	2.21545	6.48106e-08	3.25793e-06	ATCSLA01	cellulose synthase-like A01	NM_001341118.1	Arabidopsis thaliana cellulose synthase-like A01 (CSLA01), mRNA
AT1G27020	12106.4	2.22815	0.00242372	0.0200917		Plant/protein	NM_102464.4	Arabidopsis thaliana plant/protein (AT1G27020), mRNA
AT5G14330	56.7781	2.23503	4.12585e-06	0.000122568		Transmembrane protein	NM_121437.3	Arabidopsis thaliana transmembrane protein (AT5G14330), partial mRNA
AT5G19100	23.1953	2.2376	0.0015868	0.0146937		Eukaryotic aspartyl protease family protein	NM_121915.2	Arabidopsis thaliana Eukaryotic aspartyl protease family protein (AT5G19100), mRNA
AT1G22380	206.21	2.24581	2.79659e-05	0.000621738	UGT85A3	Glycosyltransferase (Fragment)	NM_102088.3	Arabidopsis thaliana UDP-glucosyl transferase 85A3 (UGT85A3), mRNA
AT1G56240	153.885	2.25056	1.49948e-06	5.28738e-05	PP2B13	F-box protein PP2-B13	NM_104503.5	Arabidopsis thaliana phloem protein 2-B13 (PP2-B13), mRNA
AT3G23550	4596.67	2.26421	0.00473248	0.032529	DTX18	Protein DETOXIFICATION 18	NM_113258.5	Arabidopsis thaliana MATE efflux family protein (AT3G23550), mRNA
AT5G01040	219.337	2.2661	4.76854e-05	0.000956943	LAC8	Laccase-8	NM_120181.5	Arabidopsis thaliana laccase 8 (LAC8), mRNA
AT3G16530	26661.8	2.27202	0.00136153	0.0130903		Lectin-like protein At3g16530	NM_112525.3	Arabidopsis thaliana Legume lectin family protein (AT3G16530), mRNA
AT1G30135	39.3947	2.28803	0.000739738	0.00824613	TIFY5A	Protein TIFY 5A	NM_102753.4	Arabidopsis thaliana jasmonate-zim-domain protein 8 (JAZ8), mRNA
AT5G36920	37.703	2.28906	0.000596488	0.00706543		Transmembrane protein	NM_123050.2	Arabidopsis thaliana transmembrane protein (AT5G36920), mRNA
AT1G23090	710.336	2.29393	9.89574e-11	9.70972e-09	SULTR3;3	Probable sulfate transporter 3.3	NM_102157.4	Arabidopsis thaliana sulfate transporter 91 (AST91), mRNA
AT4G15236	57.4946	2.31467	1.53167e-06	5.36055e-05	ABCG43	ABC-2 and Plant PDR ABC-type transporter family protein	NM_148328.3	Arabidopsis thaliana ABC-2 and Plant PDR ABC-type transporter family protein (ABCG43), partial mRNA
AT1G09350	208.212	2.33352	4.3403e-08	2.27715e-06	GOLS3	Hexosyltransferase (Fragment)	NM_100805.2	Arabidopsis thaliana galactinol synthase 3 (GolS3), mRNA
AT4G22050	33.2748	2.33642	0.000365437	0.00487581		Eukaryotic aspartyl protease family protein	NM_118326.3	Arabidopsis thaliana Eukaryotic aspartyl protease family protein (AT4G22050), mRNA
AT1G33440	137.045	2.34721	2.23571e-05	0.000513835	NPF4.4	Protein NRT1/ PTR FAMILY 4.4	NM_103069.4	Arabidopsis thaliana Major facilitator superfamily protein (AT1G33440), mRNA
AT4G25990	91.8398	2.35253	4.21226e-05	0.000862267	CIL	CCT motif family protein (Fragment)	NM_179114.2	Arabidopsis thaliana CCT motif family protein (CIL), mRNA
AT1G24070	26.4636	2.36065	0.000903121	0.00964511	CSLA10	Probable glucomannan 4-beta-mannosyltransferase 10	NM_102254.3	Arabidopsis thaliana cellulose synthase-like A10 (CSLA10), mRNA
AT4G21870	4336.35	2.37502	3.12702e-08	1.7064e-06	HSP15.4	15.4 kDa class V heat shock protein	NM_118308.4	Arabidopsis thaliana HSP20-like chaperones superfamily protein (AT4G21870), mRNA
AT2G21220	37.9809	2.38387	1.1678e-06	4.23331e-05		Putative auxin-regulated protein	NM_127694.3	Arabidopsis thaliana SAUR-like auxin-responsive protein family (AT2G21220), mRNA
AT3G04300	141.44	2.38829	6.29037e-06	0.000177321		At3g04300	NM_111301.4	Arabidopsis thaliana RmlC-like cupins superfamily protein (AT3G04300), mRNA
AT5G46295	38.4199	2.3889	2.06563e-05	0.0004818		Transmembrane protein	NM_123999.3	Arabidopsis thaliana transmembrane protein (AT5G46295), mRNA
AT5G47500	114.516	2.39066	3.23453e-05	0.000699296	PME68	Probable pectinesterase 68	NM_124123.5	Arabidopsis thaliana Pectin lyase-like superfamily protein (PME5), mRNA
AT5G44550	26.6028	2.3942	0.00120031	0.0118918		CASP-like protein 1B1	NM_123822.4	Arabidopsis thaliana Uncharacterized protein family (UPF0497) (AT5G44550), mRNA
AT1G07450	47.05	2.40199	7.08814e-06	0.000195489		Tropinone reductase homolog At1g07450	NM_100619.3	Arabidopsis thaliana NAD(P)-binding Rossmann-fold superfamily protein (AT1G07450), mRNA
AT1G73620	27.5647	2.40732	0.000333612	0.00454822		Pathogenesis-related thaumatin superfamily protein	NM_106020.4	Arabidopsis thaliana Pathogenesis-related thaumatin superfamily protein (AT1G73620), mRNA
AT3G54830	131.264	2.41887	2.08089e-05	0.000484252			NM_115340.3	Arabidopsis thaliana Transmembrane amino acid transporter family protein (AT3G54830), partial mRNA
AT4G29700	354.447	2.42139	0.0027969	0.0223406		Alkaline-phosphatase-like family protein	NM_119115.3	Arabidopsis thaliana Alkaline-phosphatase-like family protein (AT4G29700), mRNA
AT3G61920	40.5084	2.42441	2.80695e-06	8.9232e-05		At3g61920	NM_116057.5	Arabidopsis thaliana UvrABC system protein C (AT3G61920), mRNA
AT2G47240	425.748	2.4286	1.5209e-09	1.15821e-07	LACS1	Long chain acyl-CoA synthetase 1	NM_130292.4	Arabidopsis thaliana AMP-dependent synthetase and ligase family protein (LACS1), mRNA
AT5G09805	27.4704	2.43726	2.95172e-05	0.000648456	IDL3	Protein IDA-LIKE 3	NM_001343069.1	Arabidopsis thaliana inflorescence deficient in abscission (IDA)-like 3 (IDL3), mRNA
AT5G59510	30.2342	2.44465	0.00263203	0.0214003	RTFL5	At5g59510	NM_125343.3	Arabidopsis thaliana ROTUNDIFOLIA like 5 (RTFL5), mRNA
AT5G56840	170.873	2.4486	4.6958e-12	5.87955e-10		At5g56840	NM_125067.4	Arabidopsis thaliana myb-like transcription factor family protein (AT5G56840), mRNA
AT2G25780	60.0267	2.45471	7.7342e-10	6.31389e-08		Uncharacterized protein At2g25780	NM_128138.3	Arabidopsis thaliana hypothetical protein (DUF1677) (AT2G25780), mRNA
AT1G34245	19.5924	2.4761	0.00401721	0.0290529	EPF2	EPF2	NM_103147.3	Arabidopsis thaliana Putative membrane lipoprotein (EPF2), mRNA
AT5G24420	1363.57	2.49755	9.79117e-10	7.77541e-08	PGL5	Probable 6-phosphogluconolactonase 3	NM_122350.4	Arabidopsis thaliana 6-phosphogluconolactonase 5 (PGL5), mRNA
AT4G26830	12.2516	2.50314	0.00840723	0.0494931		O-Glycosyl hydrolases family 17 protein	NM_118817.4	Arabidopsis thaliana O-Glycosyl hydrolases family 17 protein (AT4G26830), mRNA
AT3G16330	16.7378	2.50663	0.00571005	0.0374114		At3g16330	NM_112504.3	Arabidopsis thaliana Avr9/Cf-9 rapidly elicited protein (AT3G16330), mRNA
AT1G80280	363.286	2.52134	9.3671e-07	3.48856e-05		Alpha/beta-Hydrolases superfamily protein	NM_106677.3	Arabidopsis thaliana alpha/beta-Hydrolases superfamily protein (AT1G80280), mRNA
AT3G24463	24.6479	2.53615	0.000181729	0.00280553		Nuclear transport factor 2 family protein	NM_001338684.1	Arabidopsis thaliana nuclear transport factor 2 family protein (AT3G24463), mRNA
AT5G35525	49.7896	2.54597	2.01228e-06	6.68869e-05	PCR3	Protein PLANT CADMIUM RESISTANCE 3	NM_148032.4	Arabidopsis thaliana PLAC8 family protein (AT5G35525), mRNA
AT4G38825	35.3817	2.55003	2.74921e-05	0.000612539		SAUR-like auxin-responsive protein family	NM_001125670.1	Arabidopsis thaliana SAUR-like auxin-responsive protein family (AT4G38825), mRNA
AT5G25110	66.385	2.56385	1.25767e-08	7.52723e-07	CIPK25	CBL-interacting serine/threonine-protein kinase 25	NM_122420.2	Arabidopsis thaliana CBL-interacting protein kinase 25 (CIPK25), mRNA
AT4G21200	18.7906	2.5695	0.000620566	0.0072728	GA2OX8	Gibberellin 2-beta-dioxygenase 8	NM_118239.3	Arabidopsis thaliana gibberellin 2-oxidase 8 (GA2OX8), mRNA
AT2G02120	22.1916	2.57162	0.00623537	0.0399207	PDF2.1	Defensin-like protein 4	NM_126272.4	Arabidopsis thaliana Scorpion toxin-like knottin superfamily protein (PDF2.1), mRNA
AT5G55570	38.0953	2.57423	4.13183e-06	0.000122568		unknown protein; LOCATED IN: chloroplast; Ha.	NM_124939.4	Arabidopsis thaliana transmembrane protein (AT5G55570), mRNA
AT2G21490	24.0683	2.58207	0.00776438	0.0469104	LEA	Probable dehydrin LEA	NM_127721.4	Arabidopsis thaliana dehydrin LEA (LEA), mRNA
AT1G23060	15.2225	2.5995	0.00615252	0.0395603		MDP40	NM_202162.2	Arabidopsis thaliana hypothetical protein (MDP40), mRNA
AT1G53480	22.4587	2.60863	0.00231396	0.0194825	MRD1	Mto 1 responding down 1	NM_104226.1	Arabidopsis thaliana mto 1 responding down 1 (MRD1), partial mRNA
AT2G28085	35.4857	2.61273	0.000157483	0.00250903		Auxin-responsive family protein	NM_128368.3	Arabidopsis thaliana SAUR-like auxin-responsive protein family (AT2G28085), mRNA
AT4G24140	142.555	2.61947	2.29352e-07	1.00447e-05	BDG3	Probable lysophospholipase BODYGUARD 3	NM_118546.4	Arabidopsis thaliana alpha/beta-Hydrolases superfamily protein (AT4G24140), mRNA
AT3G24230	37.8691	2.62441	0.000421828	0.00543504		Probable pectate lyase 9	NM_113328.3	Arabidopsis thaliana Pectate lyase family protein (AT3G24230), mRNA
AT2G15220	621.347	2.6331	8.88204e-16	2.15802e-13		At2g15220/F15A23.4	NM_127083.3	Arabidopsis thaliana Plant basic secretory protein (BSP) family protein (AT2G15220), mRNA
AT2G26520	35.3995	2.65518	2.9983e-05	0.00065657		Expressed protein	NM_128209.4	Arabidopsis thaliana transmembrane protein (AT2G26520), mRNA
AT2G20750	131.978	2.66333	5.86679e-08	2.98592e-06	EXPB1	Expansin-B1	NM_127640.3	Arabidopsis thaliana expansin B1 (EXPB1), mRNA
AT2G47880	2329.93	2.66579	4.25979e-09	2.86924e-07	GRXC13	Glutaredoxin-C13	NM_130355.5	Arabidopsis thaliana Glutaredoxin family protein (AT2G47880), mRNA
AT1G14100	16.6326	2.70464	0.00148065	0.0139449	FUT8	Glycosyltransferase (Fragment)	NM_001084062.1	Arabidopsis thaliana fucosyltransferase 8 (FUT8), partial mRNA
AT2G20110	10.485	2.70814	0.00613113	0.0394857		Tesmin/TSO1-like CXC domain-containing protein	NM_179664.2	Arabidopsis thaliana Tesmin/TSO1-like CXC domain-containing protein (AT2G20110), mRNA
AT5G10430	510.844	2.77104	3.3298e-09	2.33532e-07	AGP4	ATAGP4	NM_121081.3	Arabidopsis thaliana arabinogalactan protein 4 (AGP4), mRNA
AT3G01345	53.8774	2.77425	0.00113731	0.0114342		Expressed protein	NM_202475.3	Arabidopsis thaliana Expressed protein (AT3G01345), mRNA
AT5G39000	36.9453	2.79576	3.2143e-05	0.000695658		Putative receptor-like protein kinase At5g39000	NM_123262.2	Arabidopsis thaliana Malectin/receptor-like protein kinase family protein (AT5G39000), mRNA
AT2G01905	8.85301	2.79597	0.00804462	0.0482006	CYCJ18	Cyclin-J18	NM_001035867.3	Arabidopsis thaliana cyclin J18 (CYCJ18), mRNA
AT3G21420	146.539	2.81948	1.04922e-14	1.96549e-12		2-oxoglutarate (2OG) and Fe(II)-dependent oxygenase superfamily protein	NM_113037.5	Arabidopsis thaliana 2-oxoglutarate (2OG) and Fe(II)-dependent oxygenase superfamily protein (LBO1), mRNA
AT3G61510	11.3072	2.82627	0.00196338	0.0171756	ACS1	1-aminocyclopropane-1-carboxylate synthase-like protein 1	NM_116016.2	Arabidopsis thaliana ACC synthase 1 (ACS1), partial mRNA
AT3G44970	61.5969	2.84036	1.35652e-11	1.55535e-09		Cytochrome P450 superfamily protein	NM_114366.3	Arabidopsis thaliana Cytochrome P450 superfamily protein (AT3G44970), mRNA
AT5G42800	19.0915	2.84851	0.000551385	0.00667039	DFRA	Dihydroflavonol reductase	NM_123645.4	Arabidopsis thaliana dihydroflavonol 4-reductase (DFR), mRNA
AT1G27008	10.2705	2.87205	0.0015913	0.0147287		unknown protein; FUNCTIONS IN: molecular_function unknown; INVOLVED IN: biological_process unknown; LOCATED IN: cellular_component unknown.	NM_001198173.2	Arabidopsis thaliana transmembrane protein (AT1G27008), partial mRNA
AT4G25410	9.09867	2.93878	0.00555155	0.0366486	BHLH126	Transcription factor bHLH126	NM_001341730.1	Arabidopsis thaliana basic helix-loop-helix (bHLH) DNA-binding superfamily protein (AT4G25410), mRNA
AT5G66020	7.82839	2.96987	0.00829156	0.0491497	SAC6	Phosphoinositide phosphatase SAC6	NM_125999.3	Arabidopsis thaliana Phosphoinositide phosphatase family protein (ATSAC1B), partial mRNA
AT1G29490	27.6343	2.97577	0.000521727	0.00639899	SAUR68	Auxin-responsive protein SAUR68	NM_102689.2	Arabidopsis thaliana SAUR-like auxin-responsive protein family (AT1G29490), mRNA
AT4G33465	14.3601	2.98523	0.00258452	0.021099	SCRL22	SCR-like 22	NM_001342216.1	Arabidopsis thaliana SCR-like 22 (SCRL22), mRNA
AT1G09985	38.2137	2.98971	1.7178e-07	7.80815e-06	-	NR_143554.1	Arabidopsis thaliana uncharacterized misc_RNA (AT1G09985), miscRNA
AT1G54000	39.3065	2.9933	2.69645e-07	1.16593e-05	GLL22	GDSL esterase/lipase 22	NM_104277.4	Arabidopsis thaliana GDSL-like Lipase/Acylhydrolase superfamily protein (GLL22), mRNA
AT5G16580	11.0262	3.03076	0.00836521	0.0494256	BGLU2	Putative beta-glucosidase 2	NM_121664.3	Arabidopsis thaliana beta glucosidase 2 (BGLU2), partial mRNA
AT1G66060	119.261	3.05249	1.04973e-08	6.42024e-07		Uncharacterized protein F15E12.9	NM_105277.2	Arabidopsis thaliana hypothetical protein (DUF577) (AT1G66060), mRNA
AT1G24020	125.319	3.0533	2.14948e-09	1.58944e-07	MLP423	MLP-like protein 423	NM_102249.6	Arabidopsis thaliana MLP-like protein 423 (MLP423), mRNA
AT3G18590	26.7038	3.06167	0.000161028	0.00255753	ENODL5	Early nodulin-like protein 5	NM_112745.2	Arabidopsis thaliana early nodulin-like protein 5 (ENODL5), partial mRNA
AT1G53080	42.8966	3.07081	1.25925e-10	1.21227e-08		Lectin-like protein At1g53080	NM_104187.2	Arabidopsis thaliana Legume lectin family protein (AT1G53080), mRNA
AT3G47030	66.6802	3.07524	1.61174e-12	2.09515e-10		F-box protein At3g47030	NM_114570.4	Arabidopsis thaliana F-box and associated interaction domains-containing protein (AT3G47030), mRNA
AT5G61412	7.88141	3.08341	0.00457247	0.0318171		Putative uncharacterized protein	NM_001345473.1	Arabidopsis thaliana hypothetical protein (AT5G61412), mRNA
AT2G08950	13.8931	3.1027	0.000659641	0.00758457	-	NR_140440.1	Arabidopsis thaliana other RNA (AT2G08950), lncRNA
AT2G29740	56.156	3.11166	1.12923e-08	6.85909e-07	UGT71C2	Glycosyltransferase (Fragment)	NM_128528.4	Arabidopsis thaliana UDP-glucosyl transferase 71C2 (UGT71C2), mRNA
AT3G09070	1816.86	3.11873	2.44253e-30	2.49248e-27	OPS	UPF0503 protein At3g09070, chloroplastic	NM_111741.3	Arabidopsis thaliana LOW protein: UPF0503-like protein, putative (DUF740) (OPS), mRNA
AT5G47920	16.9953	3.12755	0.00271592	0.0218311		Emb	NM_124166.3	Arabidopsis thaliana transcription elongation factor (AT5G47920), mRNA
AT2G13570	18.6725	3.13379	9.91305e-06	0.000261052	NFYB7	Uncharacterized protein At2g13570 (Fragment)	NM_126937.2	Arabidopsis thaliana nuclear factor Y, subunit B7 (NF-YB7), mRNA
AT1G62440	128.899	3.1423	0.00270524	0.0217882	LRX2	Leucine-rich repeat extensin-like protein 2	NM_104924.2	Arabidopsis thaliana leucine-rich repeat/extensin 2 (LRX2), partial mRNA
AT1G08757	46.7566	3.1587	2.71276e-08	1.50857e-06	-	NR_139492.1	Arabidopsis thaliana other RNA (AT1G08757), lncRNA
AT5G20630	388.873	3.17353	0.006757	0.0424058	GER3	Germin-like protein subfamily 3 member 3	NM_122070.3	Arabidopsis thaliana germin 3 (GER3), mRNA
AT1G67105	56.4887	3.20546	1.11337e-12	1.49492e-10	-	NR_143592.1	Arabidopsis thaliana other RNA (AT1G67105), ncRNA
AT5G15430	9.87215	3.21621	0.00827527	0.0490816		At5g15430	NM_121547.2	Arabidopsis thaliana Plant calmodulin-binding protein-like protein (AT5G15430), mRNA
AT1G55200	9.53177	3.22134	0.00241939	0.0200639		Kinase with adenine nucleotide alpha hydrolases-like domain-containing protein	NM_104393.5	Arabidopsis thaliana kinase with adenine nucleotide alpha hydrolases-like domain-containing protein (AT1G55200), partial mRNA
AT3G14320	7.98837	3.23453	0.00343599	0.0259339	ATL61	Putative RING-H2 finger protein ATL61	NM_112290.2	Arabidopsis thaliana Zinc finger, C3HC4 type (RING finger) family protein (AT3G14320), partial mRNA
AT2G16005	9.2692	3.23636	0.00539569	0.0359636	ROSY1	MD-2-related lipid-recognition protein ROSY1	NM_127159.3	Arabidopsis thaliana MD-2-related lipid recognition domain-containing protein (AT2G16005), mRNA
AT2G17060	8.07798	3.25373	0.00544535	0.0361808		Disease resistance protein (TIR-NBS-LRR class) family	NM_127261.3	Arabidopsis thaliana Disease resistance protein (TIR-NBS-LRR class) family (AT2G17060), partial mRNA
AT1G79330	12.6328	3.30365	0.00158385	0.0146797	AMC5	Metacaspase-5	NM_106581.3	Arabidopsis thaliana metacaspase 5 (MC5), mRNA
AT4G11310	21.2233	3.32975	0.00533311	0.0356396	RDL4	Probable cysteine protease RDL4	NM_117202.3	Arabidopsis thaliana Papain family cysteine protease (AT4G11310), mRNA
AT1G78260	19.2314	3.34836	1.01065e-05	0.000265804		At1g78260	NM_202440.1	Arabidopsis thaliana RNA-binding (RRM/RBD/RNP motifs) family protein (AT1G78260), mRNA
AT4G15380	5.84598	3.34874	0.00703115	0.0437096	CYP705A4	Cytochrome P450, family 705, subfamily A, polypeptide 4	NM_117626.5	Arabidopsis thaliana cytochrome P450, family 705, subfamily A, polypeptide 4 (CYP705A4), mRNA
AT3G60900	9.47144	3.37831	0.000714866	0.00805615	FLA10	Fasciclin-like arabinogalactan protein 10	NM_115954.3	Arabidopsis thaliana FASCICLIN-like arabinogalactan-protein 10 (FLA10), mRNA
AT2G01940	10.2359	3.38971	0.00103354	0.010639	SGR5	C2H2-like zinc finger protein	NM_126255.4	Arabidopsis thaliana C2H2-like zinc finger protein (SGR5), mRNA
AT1G04660	29.0886	3.39579	3.70983e-05	0.000779751		Glycine-rich protein	NM_100346.3	Arabidopsis thaliana glycine-rich protein (AT1G04660), mRNA
AT4G34940	6.12145	3.4256	0.00607808	0.0392307	ARO1	Armadillo repeat only 1	NM_119660.4	Arabidopsis thaliana armadillo repeat only 1 (ARO1), mRNA
AT5G40790	6.56321	3.43147	0.00552415	0.0365098		Emb	NM_123444.2	Arabidopsis thaliana hypothetical protein (AT5G40790), mRNA
AT3G55230	65.7532	3.44593	4.88167e-14	8.44322e-12	DIR24	Dirigent protein 24	NM_115381.3	Arabidopsis thaliana Disease resistance-responsive (dirigent-like protein) family protein (AT3G55230), mRNA
AT2G40170	33.6679	3.45261	0.00152803	0.0142791	EM6	Em-like protein GEA6	NM_129575.3	Arabidopsis thaliana Stress induced protein (GEA6), mRNA
AT5G59340	17.1032	3.46162	1.74858e-05	0.000417877	WOX2	WUSCHEL-related homeobox 2	NM_125325.3	Arabidopsis thaliana WUSCHEL related homeobox 2 (WOX2), mRNA
AT1G74890	229.479	3.46439	5.49915e-13	7.68714e-11	ARR15	Two-component response regulator ARR15	NM_106147.2	Arabidopsis thaliana response regulator 15 (ARR15), mRNA
AT3G46490	70.3513	3.4777	1.12725e-09	8.78397e-08		2-oxoglutarate (2OG) and Fe(II)-dependent oxygenase superfamily protein	NM_114516.3	Arabidopsis thaliana 2-oxoglutarate (2OG) and Fe(II)-dependent oxygenase superfamily protein (AT3G46490), mRNA
AT5G10720	14.6808	3.51996	0.000148665	0.0023966	AHK5	Histidine kinase 5	NM_121110.2	Arabidopsis thaliana histidine kinase 5 (HK5), mRNA
AT3G28770	9.62177	3.52742	0.000786839	0.00862902		Transmembrane protein, putative (DUF1216)	NM_113798.2	Arabidopsis thaliana transmembrane protein, putative (DUF1216) (AT3G28770), mRNA
AT2G35637	10.665	3.53314	0.00194481	0.017057	-	NR_140718.1	Arabidopsis thaliana other RNA (AT2G35637), lncRNA
AT4G03610	10.3893	3.58073	0.000309153	0.00428635		Metallo-hydrolase/oxidoreductase superfamily protein	NM_116599.5	Arabidopsis thaliana Metallo-hydrolase/oxidoreductase superfamily protein (AT4G03610), partial mRNA
AT4G15160	9.63447	3.61905	0.0047574	0.0326585		Bifunctional inhibitor/lipid-transfer protein/seed storage 2S albumin superfamily protein	NM_117605.5	Arabidopsis thaliana Bifunctional inhibitor/lipid-transfer protein/seed storage 2S albumin superfamily protein (AT4G15160), mRNA
AT1G29110	16.283	3.64444	3.68351e-06	0.00011187		Cysteine proteinases superfamily protein	NM_102652.1	Arabidopsis thaliana Cysteine proteinases superfamily protein (AT1G29110), partial mRNA
AT3G46300	7.77407	3.68268	0.00451574	0.0315947		Uncharacterized protein F18L15.20	NM_114498.2	Arabidopsis thaliana hypothetical protein (AT3G46300), mRNA
AT4G29600	7.74895	3.69288	0.00171173	0.015575	CDA7	Cytidine deaminase 7	NM_119105.2	Arabidopsis thaliana Cytidine/deoxycytidylate deaminase family protein (AT4G29600), partial mRNA
AT4G24310	14.3037	3.78252	0.000582675	0.00694616	DMP3	Protein DMP3	NM_118564.3	Arabidopsis thaliana transmembrane protein, putative (DUF679) (AT4G24310), mRNA
AT2G33850	16.7871	3.82065	1.81884e-05	0.000431136		E6-like protein	NM_128945.3	Arabidopsis thaliana E6-like protein (AT2G33850), mRNA
AT5G41030	6.88901	3.8983	0.00422919	0.0301164	TCP6	Transcription factor TCP6	NM_123468.2	Arabidopsis thaliana TCP family transcription factor (AT5G41030), partial mRNA
AT1G13430	10.6898	4.00537	0.000805838	0.00879014	STO9	Cytosolic sulfotransferase 9	NM_101213.3	Arabidopsis thaliana sulfotransferase 4C (ST4C), mRNA
AT2G29370	17.7665	4.0501	2.86709e-05	0.000633471		Tropinone reductase homolog At2g29370	NM_179801.3	Arabidopsis thaliana NAD(P)-binding Rossmann-fold superfamily protein (AT2G29370), mRNA
AT4G19380	8.68989	4.05026	0.00164459	0.0151327		Long-chain fatty alcohol dehydrogenase family protein	NM_118058.3	Arabidopsis thaliana Long-chain fatty alcohol dehydrogenase family protein (AT4G19380), mRNA
AT4G10020	16.9248	4.07557	7.39071e-05	0.00136504	HSD5	11-beta-hydroxysteroid dehydrogenase-like 5	NM_117070.5	Arabidopsis thaliana hydroxysteroid dehydrogenase 5 (HSD5), mRNA
AT3G06655	7.00114	4.13278	0.00184756	0.0164875	-	NR_141270.1	Arabidopsis thaliana other RNA (AT3G06655), lncRNA
AT1G34060	132.82	4.28	8.38411e-14	1.39115e-11	TAR4	Tryptophan aminotransferase-related protein 4	NM_103128.4	Arabidopsis thaliana Pyridoxal phosphate (PLP)-dependent transferases superfamily protein (AT1G34060), mRNA
AT1G65390	203.367	4.29393	7.57625e-15	1.51592e-12	PP2A5	Protein PHLOEM PROTEIN 2-LIKE A5	NM_105213.4	Arabidopsis thaliana phloem protein 2 A5 (PP2-A5), mRNA
AT3G49300	27.0575	4.30124	2.98132e-09	2.12747e-07		Proline-rich family protein	NM_114789.2	Arabidopsis thaliana proline-rich family protein (AT3G49300), mRNA
AT3G50160	5.71745	4.30315	0.00341793	0.0258166		Transmembrane protein, putative (DUF247)	NM_114876.2	Arabidopsis thaliana transmembrane protein, putative (DUF247) (AT3G50160), mRNA
AT2G18450	10.7127	4.34634	0.000223097	0.0033066	SDH1-2	Succinate dehydrogenase	NM_127401.3	Arabidopsis thaliana succinate dehydrogenase 1-2 (SDH1-2), mRNA
AT5G08000	17.4792	4.4806	8.52803e-06	0.000229616	E13L3	glucan endo-1,3-beta-glucosidase-like protein 3	NM_120882.4	Arabidopsis thaliana glucan endo-1,3-beta-glucosidase-like protein 3 (E13L3), mRNA
AT5G19470	43.6726	4.49565	4.71273e-09	3.15351e-07	NUDT24	nudix hydrolase homolog 24	NM_121952.3	Arabidopsis thaliana nudix hydrolase homolog 24 (NUDT24), mRNA
AT1G31690	511.242	4.53524	3.24438e-05	0.000700683		Amine oxidase	NM_102904.3	Arabidopsis thaliana Copper amine oxidase family protein (AT1G31690), mRNA
AT3G20395	8.33594	4.72331	0.00118704	0.0118177		RING/U-box superfamily protein	NM_001084725.2	Arabidopsis thaliana RING/U-box superfamily protein (AT3G20395), mRNA
AT1G78440	7.30038	4.76426	0.000687804	0.00782144	GA2OX1	Gibberellin 2-beta-dioxygenase 1	NM_106491.2	Arabidopsis thaliana gibberellin 2-beta-dioxygenase (ATGA2OX1), mRNA
AT5G65800	16.1401	4.81069	1.79108e-05	0.000426537	ACS5	ETO2	NM_125977.2	Arabidopsis thaliana ACC synthase 5 (ACS5), mRNA
AT5G28610	46.6696	4.92096	0.00485257	0.0331673		LOW protein: ATP-dependent RNA helicase DRS1-like protein	NM_122744.4	Arabidopsis thaliana LOW protein: ATP-dependent RNA helicase DRS1-like protein (AT5G28610), mRNA
AT3G21720	9.11689	5.13995	0.00466494	0.032244	ICL	Isocitrate lyase	NM_113067.4	Arabidopsis thaliana isocitrate lyase (ICL), mRNA
AT5G38120	2.90143	5.23004	0.00851444	0.0498626	4CLL8	4-coumarate--CoA ligase-like 8	NM_123172.4	Arabidopsis thaliana AMP-dependent synthetase and ligase family protein (4CL8), mRNA
AT2G17890	2.94379	5.25941	0.00723384	0.0446298	CPK16	Calcium-dependent protein kinase 16	NM_127343.2	Arabidopsis thaliana calcium-dependent protein kinase 16 (CPK16), mRNA
AT2G02147	2.99148	5.27978	0.00587311	0.0381855	LCR73	Defensin-like protein 8	NM_001035875.2	Arabidopsis thaliana low-molecular-weight cysteine-rich 73 (LCR73), mRNA
AT4G39250	3.07837	5.32712	0.00633673	0.0403767	RL1	RSM2	NM_120086.3	Arabidopsis thaliana RAD-like 1 (RL1), mRNA
AT2G41280	13.0962	5.36031	0.0010554	0.0108349	M10	Late embryogenesis abundant protein M10	NM_129692.2	Arabidopsis thaliana late embryogenesis abundant protein (M10) / LEA protein M10 (M10), mRNA
AT4G22030	3.44288	5.48971	0.00295946	0.0232217		F-box family protein with a domain of unknown function (DUF295)	NM_118324.2	Arabidopsis thaliana F-box protein with a domain protein (AT4G22030), mRNA
AT1G70260	61.2175	5.53748	6.40235e-15	1.33332e-12		WAT1-related protein At1g70260	NM_105694.3	Arabidopsis thaliana nodulin MtN21 /EamA-like transporter family protein (UMAMIT36), mRNA
AT2G41050	3.81055	5.63695	0.00148324	0.0139606		PQ-loop repeat family protein / transmembrane family protein	NM_180009.2	Arabidopsis thaliana PQ-loop repeat family protein / transmembrane family protein (AT2G41050), mRNA
AT1G48580	3.90276	5.66719	0.00124477	0.0122518		unknown protein; Ha.	NM_103754.2	Arabidopsis thaliana nuclear localized protein (AT1G48580), partial mRNA
AT1G75830	14.7121	5.70381	0.000111121	0.00189939	PDF1.1	Defensin-like protein 13	NM_106233.4	Arabidopsis thaliana low-molecular-weight cysteine-rich 67 (LCR67), mRNA
AT5G66985	4.07969	5.73929	0.00149364	0.0140349		At5g66985	NM_126098.3	Arabidopsis thaliana hypothetical protein (AT5G66985), mRNA
AT5G05270	4.27359	5.79898	0.00145069	0.0137452	CHI3	Probable chalcone--flavonone isomerase 3	NM_180439.2	Arabidopsis thaliana Chalcone-flavanone isomerase family protein (CHIL), mRNA
AT1G79320	8.50975	5.81499	7.54551e-05	0.00138516	AMC6	MCP2c	NM_106580.2	Arabidopsis thaliana metacaspase 6 (MC6), mRNA
AT1G56242	5.98669	6.27618	0.000136445	0.00223134	-	NR_139871.1	Arabidopsis thaliana other RNA (AT1G56242), lncRNA
AT3G18460	5.98138	6.27979	0.000110246	0.00188784	PCR4	Protein PLANT CADMIUM RESISTANCE 4	NM_112731.1	Arabidopsis thaliana PLAC8 family protein (AT3G18460), partial mRNA
AT3G22500	15.4209	21.0058	7.78136e-08	3.82674e-06	ECP31	Late embryogenesis abundant protein 32	NM_113149.4	Arabidopsis thaliana Seed maturation protein (ATECP31), mRNA
