# Supplementary material for: N-hydroxypipecolic acid triggers systemic acquired resistance through extracellular NAD(P)
Source: Nat Commun. 2023 Oct 27;14:6848. doi: 10.1038/s41467-023-42629-0 (PMC10611778; doi:10.1038/s41467-023-42629-0)
Supplement: Supplementary file 6 — Supplementary Data 2 [file 41467_2023_42629_MOESM6_ESM.xlsx]

## Sheet: Sheet1
Supplementary Data 2 SAR-Related DEGs in the Systemic Leaves of Wild-Type (WT) and fin4-3 Plants at 48 hr after SAR Induction (1 < log2(fold change) < -1, q < 0.05; p and q values were obtained using the DESeq2-based R pipeline)
AT_gene_ID	BaseMean	log2FoldChange (fin4/WT)	p_value	q-value	AT_gene_symbol	AT_gene_def	Transcript_def
SA biosynthesis genes
AT1G74710	1180.23	-2.4301	3.76447e-15	8.35099e-13	ICS1	ADC synthase superfamily protein	NM_202414.1	Arabidopsis thaliana ADC synthase superfamily protein (EDS16), mRNA
AT4G39030	1603.11	-1.45558	6.63052e-08	3.32487e-06	EDS5	Protein DETOXIFICATION 47, chloroplastic	NM_120063.6	Arabidopsis thaliana MATE efflux family protein (EDS5), mRNA
AT5G13320	123.858	-3.20047	1.78e-11	2.01e-09	PBS3	Auxin-responsive GH3 family protein	NM_121335.4	Arabidopsis thaliana Auxin-responsive GH3 family protein (PBS3), mRNA
NHP biosynthesis genes
AT2G13810	4571.02	-6.82786	9.51645e-68	6.47404e-64	ALD1	EDTS5	NM_126957.2	Arabidopsis thaliana AGD2-like defense response protein 1 (ALD1), mRNA
AT5G52810	4702.06	-1.63136	2.61834e-08	1.46405e-06	SARD4	Protein SAR DEFICIENT 4	NM_124659.2	Arabidopsis thaliana NAD(P)-binding Rossmann-fold superfamily protein (AT5G52810), mRNA
AT1G19250	609.31	-7.16263	3.96274e-38	8.98617e-35	FMO1	Probable flavin-containing monooxygenase 1	NM_101783.4	Arabidopsis thaliana flavin-dependent monooxygenase 1 (FMO1), mRNA
G3P biosynthesis gene
AT1G80460	5433.07	-1.08265	1.5819e-05	0.000386646	NHO1/GLPK	Glycerol kinase	NM_106694.4	Arabidopsis thaliana Actin-like ATPase superfamily protein (NHO1), mRNA
NPR1 target genes
AT2G14610	173692	-9.18506	1.2275e-36	2.27745e-33	PR1	Pathogenesis-related protein 1	NM_127025.3	Arabidopsis thaliana pathogenesis-related protein 1 (PR1), mRNA
AT3G57260	423.513	-5.32654	4.77263e-10	4.0755e-08	PR2	Beta-1,3-glucanase 2	NM_115586.2	Arabidopsis thaliana beta-1,3-glucanase 2 (BGL2), mRNA
AT1G75040	126550	-4.3872	1.99521e-28	1.62881e-25	PR5	Pathogenesis-related protein 5	NM_106161.3	Arabidopsis thaliana pathogenesis-related protein 5 (PR5), mRNA
AT2G21900	4.4549	-5.3643	0.0025509	0.020883	WRKY59	At2g21900	NM_179688.2	Arabidopsis thaliana WRKY DNA-binding protein 59 (WRKY59), mRNA
AT5G22570	430.319	-1.22634	0.000165269	0.00260261	WRKY38	Probable WRKY transcription factor 38	NM_122163.3	Arabidopsis thaliana WRKY DNA-binding protein 38 (WRKY38), mRNA
AT5G61790	17577.6	-1.86467	7.07803e-11	7.18684e-09	CNX1	Calnexin homolog 1	NM_125573.4	Arabidopsis thaliana calnexin 1 (CNX1), mRNA
AT4G24190	1437.89	-1.76863	1.10456e-08	6.72926e-07	HSP90-7	Endoplasmin homolog	NM_202877.1	Arabidopsis thaliana Chaperone protein htpG family protein (SHD), mRNA
AT3G54960	1130.82	-1.38642	5.06e-06	0.000145861	PDIL1-3	PDIL1-3	NM_115353.5	Arabidopsis thaliana PDI-like 1-3 (PDIL1-3), mRNA
AT1G30900	6258.07	-2.46403	3.9297e-17	1.25314e-14	VSR6	Vacuolar-sorting receptor 6	NM_102827.2	Arabidopsis thaliana VACUOLAR SORTING RECEPTOR 6 (VSR6), mRNA
AT1G09210	17742.8	-2.31875	2.87248e-14	5.09778e-12	CRT2	Calreticulin-2	NM_100791.4	Arabidopsis thaliana calreticulin 1b (CRT1b), mRNA
AT2G43570	37956.4	-7.28251	3.33041e-82	6.79704e-78	CHI	CHI	NM_129919.5	Arabidopsis thaliana chitinase (CHI), mRNA
AT2G47470	899.807	-2.10614	1.04554e-14	1.96549e-12	PDIL2-1	UNE5	NM_201979.2	Arabidopsis thaliana thioredoxin family protein (UNE5), mRNA
AT3G54960	1130.82	-1.38642	5.06e-06	0.000145861	PDIL1-3	PDIL1-3	NM_115353.5	Arabidopsis thaliana PDI-like 1-3 (PDIL1-3), mRNA
AT5G07340	383.735	-1.4596	4.35464e-08	2.27882e-06		Calreticulin family protein	NM_120816.3	Arabidopsis thaliana Calreticulin family protein (AT5G07340), mRNA
AT1G14010	3746.87	-1.07374	1.71206e-06	5.84306e-05		Transmembrane emp24 domain-containing protein p24delta7	NM_101267.4	Arabidopsis thaliana emp24/gp25L/p24 family/GOLD family protein (AT1G14010), mRNA
Other SAR-related genes
AT1G73805	9231.21	-1.28625	6.9083e-09	4.51896e-07	SARD1	Protein SAR DEFICIENT 1	NM_106040.3	Arabidopsis thaliana Calmodulin binding protein-like protein (SARD1), mRNA
AT2G04450	9257.49	-4.74033	2.6399e-39	6.73471e-36	NUDT6	Nudix hydrolase 6	NM_126478.4	Arabidopsis thaliana nudix hydrolase homolog 6 (NUDT6), mRNA
AT3G52430	12833.5	-1.56035	6.31298e-10	5.30213e-08	PAD4	Lipase-like PAD4	NM_115103.4	Arabidopsis thaliana alpha/beta-Hydrolases superfamily protein (PAD4), mRNA
AT3G25882	1604.52	-1.21806	0.000835475	0.00906497	NIMIN2	NIMIN-2	NM_148752.3	Arabidopsis thaliana NIM1-interacting 2 (NIMIN-2), mRNA
AT1G02450	565.43	-1.80416	1.10326e-05	0.000286468	NIMIN1	NIMIN1	NM_100126.4	Arabidopsis thaliana NIM1-interacting 1 (NIMIN1), mRNA
