# Supplementary material for: N-hydroxypipecolic acid triggers systemic acquired resistance through extracellular NAD(P)
Source: Nat Commun. 2023 Oct 27;14:6848. doi: 10.1038/s41467-023-42629-0 (PMC10611778; doi:10.1038/s41467-023-42629-0)
Supplement: Supplementary file 7 — Source Data [file 41467_2023_42629_MOESM7_ESM.xlsx]

## Sheet: Fig. 1
	Fig. 1b
		Sample 1	Sample 2	Sample 3	Ave.	S.E.
	WT	0.916229	1.03525	1.04852	1	0.0420605
	fin4-3	0.205039	0.218965	0.213783	0.212595	0.00406366
	#38	1.10941	0.928536	0.993955	1.01063	0.0528756
	#50	0.792192	1.09014	1.33158	1.0713	0.155991
	Fig. 1c
		Sample 1	Sample 2	Sample 3	Ave.	S.E.
	WT	0.814592	0.949285	1.23612	1	0.1243
	fin4-3	0.311481	0.330021	0.441594	0.361032	0.0406349
	#38	0.976551	0.914385	1.07035	0.987094	0.0453297
	#50	1.06926	1.1576	1.60149	1.27611	0.164673
	Fig. 1d
			Sample 1	Sample 2	Sample 3	Sample 4	Sample 5	Sample 6	Sample 7	Sample 8	Ave.	S.E.	one-way ANOV p values
	WT	−SAR	7.60206	6.716	6.41497	8.20412	7.85733	7.77815	6.9345	7.92428	7.42893	0.230007
		+SAR	5	5.82608	5.61278	5.49136	5.38021	5.53148	5.34242	5.17609	5.42005	0.0909352	<0.0001
	fin4-3	−SAR	8.38021	8.27416	8.32634	7.83251	7.83251	7.83251	8.36549	8.23553	8.13491	0.0900234	0.0184	<0.0001
		+SAR	8.06446	7.60206	7.96379	7.64345	8.15836	7.80618	8	8.01703	7.90692	0.071285	0.3124	<0.0001	0.9746
	#38	−SAR	7.07918	8.12057	7.80618	7.20412	7.60206	7.74819	7.21484	8.25527	7.6288	0.154373	0.9897	<0.0001	0.2391	0.9146
		+SAR	6.03743	6.02119	5.34242	5.43136	5.43136	5.63347	5.07918	5.5563	5.56659	0.116291	<0.0001	0.999	<0.0001	<0.0001	<0.0001
	#50	−SAR	7.13354	8	8.22531	8.13354	7.60206	6.57978	7.64345	6.96379	7.53518	0.209896	>0.9999	<0.0001	0.082	0.6644	>0.9999	<0.0001
		+SAR	5.11394	5.04139	5.72428	6.30103	5.86332	5.11394	5.25527	5.11394	5.44089	0.164389	<0.0001	>0.9999	<0.0001	<0.0001	<0.0001	0.9997	<0.0001
	npr1-3	−SAR	8.09342	8.04922	8.47129	8.26482	8.26482	8.2833	8.48855	8.38021	8.28695	0.056424	0.0015	<0.0001	0.9987	0.636	0.0372	<0.0001	0.009	<0.0001
		+SAR	8.18184	7.88081	8.09342	8.18184	8.47712	8.01703	8.12057	8.30103	8.15671	0.0634843	0.0131	<0.0001	>0.9999	0.9546	0.1908	<0.0001	0.0617	<0.0001	0.9996
	Fig. 1f
			Ct_UBQ5	Ct_PR1	Ct_ALD1	Ct_FMO1					Sample 1	Sample 2	Sample 3	Ave.	S.E.	one-way ANOV p values
	WT	-SAR	16.5046	25.4775	26.1006	29.3565		PR1	WT	−SAR	0.00199	0.000478	0.0106	0.004356	0.00315236
			17.492	28.523	27.3055	31.4243				+SAR	7.09	4.45	9.3	6.94667	1.40191	<0.0001
			17.6868	24.241	28.3292	28.4222			fin4-3	−SAR	0.0155	0.0116	0.00789	0.0116633	0.00219705	>0.9999	<0.0001
		+SAR	16.7322	13.906	17.2007	19.6373				+SAR	0.0851	0.0958	0.102	0.0943	0.00493592	>0.9999	<0.0001	>0.9999
			16.6412	14.4871	17.2994	20.7496			#38	−SAR	0.00974	0.000443	0.00271	0.00429767	0.00279875	>0.9999	<0.0001	>0.9999	>0.9999
			16.8997	13.682	17.1243	19.9038				+SAR	6.77	10.5	5.43	7.56667	1.51682	<0.0001	0.9998	<0.0001	<0.0001	<0.0001
	fin4-3	-SAR	17.7728	23.789	28.3799	30.4802			#50	−SAR	0.000482	0.00128	0.00845	0.003404	0.00253349	>0.9999	<0.0001	>0.9999	>0.9999	>0.9999	<0.0001
			17.5572	23.99	29.4632	30.8216				+SAR	9.94	7.31	6.5	7.91667	1.03834	<0.0001	0.9928	<0.0001	<0.0001	<0.0001	>0.9999	<0.0001
			17.3854	24.3709	28.8357	31.3254			npr1-3	−SAR	0.00308	0.00889	0.00454	0.00550333	0.001745	>0.9999	<0.0001	>0.9999	>0.9999	>0.9999	<0.0001	>0.9999	<0.0001
		+SAR	17.3249	20.879	24.7117	27.5949				+SAR	0.00583	0.00564	0.00201	0.00449333	0.00124288	>0.9999	<0.0001	>0.9999	>0.9999	>0.9999	<0.0001	>0.9999	<0.0001	>0.9999
			17.5932	20.9773	24.1336	27.6286
			17.9878	21.2835	24.8137	25.9508					Sample 1	Sample 2	Sample 3	Ave.	S.E.	one-way ANOVA p values
	#38	-SAR	17.7246	24.4064	27.4568	28.4338		ALD1	WT	−SAR	0.00129	0.00111	0.000572	0.000990667	0.000215686
			17.2426	28.384	28.8746	32.1191				+SAR	0.723	0.742	0.856	0.773667	0.0415304	<0.0001
			16.9092	25.4392	26.4676	29.7328			fin4-3	−SAR	0.000641	0.000261	0.000357	0.000419667	0.000114084	>0.9999	<0.0001
		+SAR	16.3208	13.5619	17.0492	19.3286				+SAR	0.00597	0.0107	0.00881	0.00849333	0.00137458	>0.9999	<0.0001	>0.9999
			17.0194	13.6302	17.9143	21.1162			#38	−SAR	0.000842	0.000324	0.00133	0.000832	0.00029045	>0.9999	<0.0001	>0.9999	>0.9999
			16.6067	14.1665	16.499	20.1656				+SAR	0.604	0.538	1.08	0.740667	0.170733	<0.0001	>0.9999	<0.0001	<0.0001	<0.0001
	#50	-SAR	17.1413	28.1613	28.4831	31.6153			#50	−SAR	0.000483	0.00117	0.00068	0.000777667	0.000204244	>0.9999	<0.0001	>0.9999	>0.9999	>0.9999	<0.0001
			16.1293	25.7345	26.884	29.1201				+SAR	0.983	0.542	0.722	0.749	0.12802	<0.0001	>0.9999	<0.0001	<0.0001	<0.0001	>0.9999	<0.0001
			17.3366	24.223	26.6516	29.3259			npr1-3	−SAR	0.00116	0.000845	0.00106	0.00102167	9.29307e-05	>0.9999	<0.0001	>0.9999	>0.9999	>0.9999	<0.0001	>0.9999	<0.0001
		+SAR	16.5682	13.2552	16.5937	19.2055				+SAR	0.00354	0.00838	0.00289	0.00493667	0.00173186	>0.9999	<0.0001	>0.9999	>0.9999	>0.9999	<0.0001	>0.9999	<0.0001	>0.9999
			16.7425	13.8724	17.6251	19.7165
			16.7342	14.0346	17.2049	20.2643					Sample 1	Sample 2	Sample 3	Ave.	S.E.	one-way ANOVA pvalues
	npr1-3	-SAR	17.5324	25.8751	27.2841	31.8168		FMO1	WT	−SAR	0.000135	6.4e-05	0.000587	0.000262	0.000163787
			17.1763	28.5166	27.4336	32.9194				+SAR	0.133	0.058	0.125	0.105333	0.0237791	0.0001
			17.4474	25.231	27.0631	31.9097			fin4-3	−SAR	0.00015	0.000102	6.36e-05	0.0001052	2.49928e-05	>0.9999	0.0001
		+SAR	17.4828	24.9044	25.9838	29.4588				+SAR	0.000903	0.000791	0.00305	0.00158133	0.000735045	>0.9999	0.0002	>0.9999
			17.6614	25.1326	24.3821	31.0484			#38	−SAR	0.000597	3.32e-05	0.000138	0.000256067	0.00017313	>0.9999	0.0001	>0.9999	>0.9999
			17.3287	26.2864	25.7648	29.937				+SAR	0.124	0.0584	0.0849	0.0891	0.0190532	0.0011	0.9907	0.0011	0.0013	0.0011
									#50	−SAR	5.51e-05	0.000123	0.000246	0.000141367	5.5868e-05	>0.9999	0.0001	>0.9999	>0.9999	>0.9999	0.0011
										+SAR	0.161	0.127	0.0866	0.124867	0.0215039	<0.0001	0.9689	<0.0001	<0.0001	<0.0001	0.5206	<0.0001
									npr1-3	−SAR	5.01e-05	1.82e-05	4.43e-05	3.75333e-05	9.8106e-06	>0.9999	0.0001	>0.9999	>0.9999	>0.9999	0.001	>0.9999	<0.0001
										+SAR	0.000318	8.25e-05	0.00016	0.000186833	6.92943e-05	>0.9999	0.0001	>0.9999	>0.9999	>0.9999	0.0011	>0.9999	<0.0001	>0.9999

## Sheet: Fig. 2
	Fig. 2b
			Sample 1	Samples 2	Samples 3	Sample 4	Sample 5	Sample 6	Sample 7	Sample 8	Ave.	S.E.	t test p value
	WT	Water	8.10721	7.98227	8.01703	8.10721	8.14613	8.26482	8.18184	8.03342	8.10499	0.0330237
		NAD+	6.64345	7.07918	6.76343	7.11394	6.53148	6.94448	6.8451	6.68124	6.82529	0.0739627	1.11433e-06
		NADP+	7.04922	6.53148	6.30103	6.57978	6.88081	6.60206	6.38021	6.86923	6.64923	0.0922487	1.29411e-06
	fin4-3	Water	8.5563	8.59769	8.49969	8.33445	8.38739	8.38739	8.4014	8.03342	8.39972	0.0615927
		NAD+	5.6721	5.64345	5.74819	6.38021	6.64345	5.77815	6.06446	6.57978	6.06372	0.147217	7.2287e-06
		NADP+	6.716	5.69897	5.38021	5.70757	5.60206	5.75587	6.38021	6.73239	5.99666	0.187643	1.15438e-05
	Fig. 2c
			Sample 1	Samples 2	Samples 3	Ave.	S.E.	one-way ANOVA p values
	WT	Water	1.10417	0.916667	0.979167	1	0.0551198
		4 mM NA	1.0625	0.958333	1.00521	1.00868	0.0301204	>0.9999
		0.2 mM NAD+	1.06771	1.25521	1.28125	1.20139	0.0672617	0.0964	0.1183
	fin4-3	Water	0.3625	0.322396	0.30625	0.330382	0.0167217	<0.0001	<0.0001	<0.0001
		4 mM NA	0.885417	0.828125	0.875	0.862847	0.0176196	0.3871	0.3283	0.0033	<0.0001
		0.2 mM NAD+	0.786458	0.963542	1.01562	0.921875	0.0693576	0.8518	0.7918	0.0141	<0.0001	0.9473
	Fig. 2d
			Ct_UBQ5	Ct_PR1	Ct_ALD1	Ct_FMO1					Sample 1	Sample 2	Sample 3	Ave.	S.E.	one-way ANOV p values
	WT	Water	17.6911	27.1241	30.4055	29.8604		FRK1	WT	Water	0.00145	0.0175	0.0118	0.01025	0.00469761
			17.8661	23.703	25.4475	27.5612				4 mM NA	0.00645	0.0049	0.00709	0.00614667	0.000650137	0.9838
			17.7197	24.1245	26.4341	27.6276				0.2 mM NAD+	0.097	0.0717	0.0792	0.0826333	0.00750252	<0.0001	<0.0001
		4 mM NA	17.3963	24.6738	27.9582	28.9886			fin4-3	Water	0.00745	0.0076	0.00599	0.00701333	0.000513496	0.9944	>0.9999	<0.0001
			17.4728	25.1451	27.7764	29.8786				4 mM NA	0.013	0.0172	0.00947	0.0132233	0.00223425	0.9962	0.8598	<0.0001	0.912
			17.4355	24.5764	26.515	27.9939				0.2 mM NAD+	0.0972	0.0773	0.0895	0.088	0.00579339	<0.0001	<0.0001	0.9499	<0.0001	<0.0001
		0.2 mM NAD+	17.8184	21.1847	23.3218	24.455
			17.744	21.5469	23.657	24.4036					Sample 1	Sample 2	Sample 3	Ave.	S.E.	one-way ANOV p values
			17.658	21.3157	23.8545	25.1707		ALD1	WT	Water	0.000149	0.00522	0.00238	0.002583	0.00146739
	fin4-3	Water	18.8833	25.952	28.9253	30.1974				4 mM NA	0.000662	0.000791	0.00185	0.001101	0.000376347	0.9892
			18.8144	25.8534	32.3403	30.6382				0.2 mM NAD+	0.022	0.0211	0.0136	0.0189	0.00266271	0.0003	<0.0001
			18.6742	26.0572	32.1464	30.5642			fin4-3	Water	0.000832	8.48e-05	8.8e-05	0.000334933	0.000248535	0.9372	0.9995	<0.0001
		4 mM NA	17.8497	24.1182	28.8278	29.5451				4 mM NA	0.000496	0.00183	0.000562	0.000962667	0.000434085	0.9839	>0.9999	<0.0001	0.9998
			18.1605	24.0218	27.2519	28.3358				0.2 mM NAD+	0.0138	0.0231	0.0147	0.0172	0.00296142	0.0008	0.0003	0.9801	0.0002	0.0003
			17.6879	24.4102	28.4857	29.0898
		0.2 mM NAD+	18.203	21.566	24.1631	24.8771					Sample 1	Sample 2	Sample 3	Ave.	S.E.	one-way ANOVA p values
			17.986	21.6796	23.6355	24.6072		FMO1	WT	Water	0.000217	0.00121	0.00104	0.000822333	0.000306619
			18.2006	21.6818	24.1922	25.3885				4 mM NA	0.000324	0.000184	0.000663	0.000390333	0.000142197	0.9992
										0.2 mM NAD+	0.0101	0.00989	0.00548	0.00849	0.00150622	0.0007	0.0004
									fin4-3	Water	0.000276	0.000263	0.000302	0.000280333	1.14649e-05	0.9977	>0.9999	0.0004
										4 mM NA	0.000302	0.000865	0.00037	0.000512333	0.000177423	0.9998	>0.9999	0.0005	>0.9999
										0.2 mM NAD+	0.00979	0.0118	0.00643	0.00934	0.00156643	0.0003	0.0002	0.9824	<0.0001	0.0002
	Fig. 2e
			Sample 1	Samples 2	Samples 3	Sample 4	Sample 5	Sample 6	Sample 7	Sample 8	Sample 9	Sample 10	Sample 11	Sample 12	Ave.	S.E.	one-way ANOVA p values
	WT	Water	2.89042	3.45485	3.86522	3.95995	4.02202	4.14922	4.41913	4.48897	4.52283	4.57795	4.61574	4.87396	4.15335	0.161755
		4 mM NA	3.54494	3.56336	3.56996	3.67265	3.70706	3.91323	4.17143	4.18808	4.26103	4.64532	4.65514	4.77188	4.05534	0.132596	0.9922
		0.2 mM NAD+	2.14613	2.38561	2.44091	2.52375	2.60853	2.68395	2.89818	2.99034	3.07372	3.10483	3.10721	3.54667	2.79248	0.114137	<0.0001	<0.0001
	fin4-3	Water	4.38364	4.9311	5.1427	5.18412	5.18441	5.19866	5.20276	5.27091	5.33041	5.33082	5.33345	5.41464	5.15897	0.0790746	<0.0001	<0.0001	<0.0001
		4 mM NA	3.73239	3.75166	4.07225	4.23019	4.28803	4.41347	4.52257	4.53046	4.62696	4.68422	4.69064	4.80516	4.36233	0.103387	0.8206	0.4685	<0.0001	0.0002
		0.2 mM NAD+	2.64542	2.8293	2.85733	2.86806	2.88309	2.92012	2.98677	3.14768	3.29425	3.36097	3.75358	3.9286	3.12293	0.113497	<0.0001	<0.0001	0.3848	<0.0001	<0.0001
	Fig. 2f
			Sample 1	Samples 2	Samples 3	Sample 4	Sample 5	Sample 6	Sample 7	Sample 8	Sample 9	Sample 10	Ave.	S.E.	one-way ANOVA p values
	WT	Water	4.34596	4.42374	4.46908	4.72656	4.96614	5.00903	5.02694	5.086	5.16524	5.16909	4.83878	0.101204
		4 mM NA	4.30621	4.40123	4.66568	4.92608	4.93054	4.94002	4.98753	4.99136	5.12775	5.15381	4.84302	0.0918524	>0.9999
		0.2 mM NAD+	2.8109	2.81358	2.87679	2.98632	2.99123	2.99826	3.08814	3.09621	3.14953	3.39533	3.02063	0.0555144	<0.0001	<0.0001
	fin4-3	Water	5.06168	5.08311	5.13162	5.22115	5.2398	5.26788	5.37876	5.38471	5.40261	5.44824	5.26196	0.0440294	0.0184	0.0202	<0.0001
		4 mM NA	4.90217	4.96685	5.19833	5.21405	5.23198	5.28646	5.31576	5.39375	5.40756	5.44917	5.23661	0.0572005	0.0316	0.0345	<0.0001	>0.9999
		0.2 mM NAD+	2.70757	2.86806	2.98363	3.38274	3.49955	3.60895	3.61993	3.77902	3.87448	4.1345	3.44584	0.14626	<0.0001	<0.0001	0.0176	<0.0001	<0.0001

## Sheet: Fig. 3
	Fig. 3b
			Ct_UBQ5	Ct_LecRK-VI.2				Sample 1	Sample 2	Sample 3	Ave.	S.E.	on-way ANOVA p values
	WT	-Dex	18.075	24.8231		WT	-Dex	0.009303	0.010912	0.007118	0.009111	0.00109943
			17.8776	24.3955			+Dex	0.007916	0.013523	0.007323	0.00958733	0.00197527	0.9901
			17.3381	24.4724		lecrk-VI.2	-Dex	0	0	0	0	0	0.002	0.0015
		+Dex	17.3913	24.3723			+Dex	0	0	0	0	0	0.002	0.0015	>0.9999
			17.8273	24.0358		#24-2	-Dex	0	0	9.77e-05	3.25667e-05	3.25667e-05
			17.5223	24.6156			+Dex	0.033499	0.0357765	0.038054	0.0357765	0.00131492	0.005
	lecrk-VI.2	-Dex	17.7778	Undetectable		#37-2	-Dex	0	0	0	0	0	>0.9999	0.0049
			18.0005	Undetectable			+Dex	0.072998	0.037849	0.0554235	0.0554235	0.0101466	0.0003	0.0994	0.0003
			18.0961	Undetectable
		+Dex	18.2072	Undetectable
			17.9942	Undetectable
			17.9859	Undetectable
	#24-2	-Dex	17.7064	Undetectable
			17.8695	Undetectable
			18.0887	31.4098
		+Dex	18.0544	22.9541
			18.5694	22.9015
			18.8318	23.5476
	#37-2	-Dex	18.2283	Undetectable
			18.2189	Undetectable
			17.6719	Undetectable
		+Dex	18.2815	Undetectable
			18.1823	Undetectable
			18.8683	Undetectable
	Fig. 3c
			Sample 1	Sample 2	Sample 3	Sample 4	Sample 5	Sample 6	Sample 7	Sample 8	Ave.	S.E.	t test p value
	WT	Water	3.39445	3.97155	3.76923	3.57703	3.71759	3.74028	3.60325	4.6249	3.79979	0.131888
		NAD+	2.52114	2.4014	2.53656	2.74036	2.60745	2.39445	2.59769	2.55388	2.54412	0.0398306	5.48367e-05
		NADP+	2.47422	2.5611	2.5302	2.34439	2.64836	2.52634	3.16495	2.52892	2.59731	0.0865476	0.000164743
	lecrk-VI.2	Water	3.86923	5.01072	5.11327	4.42439	4.15715	4.07078	3.95337	4.14922	4.34352	0.167346
		NAD+	5.11893	5.12613	4.7561	4.26221	3.95832	3.7195	3.82086	4.24254	4.37557	0.198364	0.867108
		NADP+	4.41162	4.03019	4.12385	3.81458	3.9729	4.19201	3.77692	3.95448	4.03457	0.0731853	0.142689
	#24-2	Water	4.45117	4.27508	4.22505	3.80686	4.64748	4.43024	5.16495	4.3948	4.42445	0.136486
		NAD+	4.13322	4.14302	3.7629	4.41531	3.8735	4.23528	4.19893	3.98082	4.09287	0.0743057	0.0876794
		NADP+	4.05919	4.12711	3.91068	4.27669	4.01157	3.99909	3.60927	3.65379	3.95592	0.0803247	0.0539735
	#37-2	Water	4.82269	4.77996	4.64768	3.90789	4.16997	4.3485	4.17609	4.36549	4.40228	0.114439
		NAD+	4.82705	4.48686	4.45071	4.07004	3.90956	4.38166	3.97777	4.00087	4.26306	0.114158	0.0696972
		NADP+	3.97621	4.22917	3.63246	4.12969	4.47972	4.21272	3.92038	4.31744	4.11222	0.0932282	0.130754
	Fig. 3d
			Sample 1	Sample 2	Sample 3	Sample 4	Sample 5	Sample 6	Sample 7	Sample 8	Ave.	S.E.	t test p value
	WT	Water	5.57496	5.53377	5.30899	5.55169	5.19201	5.28578	4.83689	5.48402	5.34601	0.0883313
		NAD+	3.88275	2.74896	3.84831	3.77895	3.97891	2.90472	2.64147	3.8386	3.45283	0.203861	1.75494e-05
		NADP+	3.74367	2.42325	2.38917	2.11059	3.30835	2.57519	2.4216	4.73973	2.96394	0.318372	0.000111173
	lecrk-VI.2	Water	5.41044	5.50732	5.06032	4.95376	5.23528	5.06521	5.25042	5.56217	5.25561	0.0787464
		NAD+	4.73167	4.98439	5.50596	4.42959	5.06521	4.73264	4.00043	4.16346	4.70167	0.175065	0.0320158
		NADP+	5.28398	4.76275	4.50961	5.08386	4.48671	5.24576	5.42111	4.94086	4.96683	0.125381	0.0925271
	#24-2	Water	5.36847	5.49707	5.39585	5.36642	5.41681	5.41946	4.87204	5.04961	5.29822	0.0768649
		NAD+	4.34282	4.20844	5.1176	4.97653	4.25358	4.14457	5.34025	5.38934	4.72164	0.189417	0.0570176
		NADP+	4.39358	5.33183	5.2235	4.60032	4.88852	5.26103	5.34183	5.16613	5.02584	0.127281	0.144417
	#37-2	Water	4.99322	5.29447	5.43505	5.36605	5.38739	5.39005	5.55606	5.34341	5.34571	0.0572009
		NAD+	4.74335	4.98041	5.45909	4.85932	5.26576	4.40175	4.90385	5.17435	4.97349	0.116448	0.0149684
		NADP+	4.74554	5.28172	5.14551	4.78873	4.88001	4.76975	4.90342	4.93962	4.93179	0.0672258	0.00110075
	Fig. 3e
			Sample 1	Sample 2	Sample 3	Sample 4	Sample 5	Sample 6	Sample 7	Sample 8	Ave.	S.E.	t test p value
	WT	Water	5.15137	5.24944	4.72181	4.66436	4.97557	4.95813	4.63012	5.17869	4.94119	0.0864576
		NAD+	2.68664	2.97267	3.22994	2.88705	3.60477	3.91719	2.70157	2.65321	3.08163	0.165161	2.5374e-05
		NADP+	2.96047	3.37273	3.11827	2.73799	3.23477	3.00988	4.24204	2.60959	3.16072	0.177623	9.61573e-05
	lecrk-VI.2	Water	4.79803	4.98597	5.03941	5.01912	4.32899	5.05538	4.90703	4.95636	4.88629	0.0848663
		NAD+	4.66445	4.13481	4.74562	5.38739	4.49693	4.60108	4.8557	4.39533	4.66016	0.130294	0.151837
		NADP+	4.58081	5.12483	4.56407	4.58172	4.99787	4.0216	4.93064	4.99883	4.72505	0.127726	0.397624
	#24-2	Water	4.67034	4.69399	5.04805	4.51772	4.80482	4.97918	4.99865	4.98744	4.83753	0.0687545
		NAD+	5.46359	4.50772	4.74217	4.60724	4.81445	4.52711	4.79456	4.71248	4.77117	0.107071	0.643054
		NADP+	4.25696	4.74873	4.5934	4.42127	4.36229	4.24601	4.81882	4.58365	4.50389	0.0765151	0.00658016
	#37-2	Water	5.19257	5.06408	5.15168	4.79379	4.8374	4.72395	4.98565	4.82484	4.94674	0.0623295
		NAD+	4.94963	4.98963	4.90789	5.21059	4.43648	4.65331	4.58692	4.99761	4.84151	0.090918	0.329067
		NADP+	4.30341	4.74625	4.45697	4.41962	4.75762	4.52853	4.67523	4.49248	4.54751	0.0578605	0.0037207
	Fig 3f
			Sample 1	Sample 2	Sample 3	Sample 4	Sample 5	Sample 6	Sample 7	Sample 8	Ave.	S.E.	t test p value
	WT	Water	4.43473	4.01241	4.71617	3.82963	4.69853	5.19451	4.29003	4.47159	4.45595	0.151732
		NAD+	2.1038	2.57978	2.7251	2.94448	3.21299	2.71265	2.57287	2.13672	2.62355	0.132308	3.26507e-05
		NADP+	2.91222	3.13862	2.6721	2.78817	3.59207	3.1245	2.52244	3.0976	2.98097	0.118023	3.88191e-05
	lecrk-VI.2	Water	5.17464	4.37346	5.16376	3.97823	5.30792	4.55376	4.5731	4.23172	4.66958	0.173559
		NAD+	4.31218	4.39985	5.0103	3.94885	4.447	4.83809	4.69749	4.40943	4.5079	0.117511	0.345173
		NADP+	4.44373	4.12222	4.52517	3.97155	5.01536	4.43377	4.48402	4.37822	4.42175	0.108715	0.0540052
	#24-2	Water	4.71458	4.94211	4.84917	4.3032	4.3543	4.86356	4.54518	4.79386	4.67075	0.0856411
		NAD+	2.21219	2.62839	2.21219	2.68124	2.38561	2.19033	2.50786	2.14922	2.37088	0.0748465	6.51724e-07
		NADP+	2.58883	2.87679	2.33445	1.90848	2.32838	2.65031	2.86094	2.4216	2.49622	0.113036	6.51331e-08
	#37-2	Water	4.8379	5.63377	4.19535	4.14426	4.98793	4.44979	4.68628	4.33143	4.65834	0.175363
		NAD+	2.79169	2.74429	2.33041	3.02202	3.05461	3.74679	2.79588	2.83822	2.91549	0.141988	0.000135092
		NADP+	2.64147	2.35025	2.07555	2.62325	2.71933	2.59329	2.549	3.24204	2.59927	0.117168	3.86053e-05
	Fig. 3g
			Sample 1	Sample 2	Sample 3	Sample 4	Sample 5	Sample 6	Sample 7	Sample 8	Ave.	S.E.	t test p value
	WT	-Dex/-SAR	6.96614	6.04139	6.02119	6.43933	6.94201	6.86034	6.62839	6.95424	6.60663	0.141271
		-Dex/+SAR	6.11394	4.92942	5.62839	4.16137	6.12222	5.57403	5.04139	5.90309	5.43423	0.2406	0.000639746
		+Dex/-SAR	6.75967	7.04139	6.47712	7.03141	6.16879	7.19728	6.01072	7.04139	6.71597	0.15804
		+Dex/+SAR	5.90309	5.62839	5.65321	5.12222	6.60206	5.47712	5.81291	4.47712	5.58452	0.217423	0.0130786
	lecrk-VI.2	-Dex/-SAR	6.67669	6.8451	6.62839	6.81291	6.62839	6.79588	6.03141	6.87506	6.66173	0.0963383
		-Dex/+SAR	5.79588	6.81291	6.62839	5.62839	6.57403	6.02119	6.34733	5.989	6.22464	0.151332	0.060422
		+Dex/-SAR	6.72016	7.04139	6.14613	6.07918	5.77815	7.14613	6.96614	7	6.60966	0.186774
		+Dex/+SAR	6.54407	5.67669	6.22401	6.13033	6.13033	6.57403	5.79588	5.96614	6.13019	0.113502	0.0751799
	#24-2	-Dex/-SAR	6.25527	6.79588	6.30103	6.8893	6.72016	6.65321	6.94201	6.51188	6.63359	0.0909533
		-Dex/+SAR	6.25527	6.51188	6.04139	6.30642	6.02119	6.38021	6.19728	6.989	6.33783	0.109529	0.0762002
		+Dex/-SAR	6.74036	6.81291	7.02119	5.95424	6.69897	6.72016	6.74036	7.0607	6.71861	0.119751
		+Dex/+SAR	6.18327	6.43933	5.77815	6.62839	6.51188	6.81291	6.51188	5.65321	6.31488	0.145322	0.136239
	#37-2	-Dex/-SAR	6.75967	6.8451	6.96614	6.43933	6.79588	6.62839	6.57403	6.28443	6.66162	0.0795631
		-Dex/+SAR	6.39794	5.60206	6.27875	6.0607	6.20412	6.8451	6.16137	6.17609	6.21577	0.12237	0.0214613
		+Dex/-SAR	6.39794	6.8451	6.62839	7.01072	6.69897	6.65321	6.51188	6.69897	6.68065	0.0666219
		+Dex/+SAR	6.47712	6.54407	6.39794	6.18327	5.72016	5.57403	6.47712	6.1383	6.189	0.129308	0.015507
	Fig. 3h
			Sample 1	Sample 2	Sample 3	Sample 4	Sample 5	Sample 6	Sample 7	Sample 8	Ave.	S.E.	t test p value
	WT	-Dex/-SAR	5.04139	6.25527	5.8451	5.83885	5.32222	5.47712	6.30103	6.25527	5.79203	0.167792
		-Dex/+SAR	4.83251	4.78533	4.57403	4.8451	5.23045	4.78887	4.90309	5.27875	4.90477	0.0836449	0.00192695
		+Dex/-SAR	5.61278	6.34242	5.85733	5.27875	5.6721	6.38021	5.68124	5.51851	5.79292	0.136944
		+Dex/+SAR	4.32222	4.61278	4.58546	5.04139	5.43136	5.25527	4.8451	5.25527	4.91861	0.138247	0.00353632
	lecrk-VI.2	-Dex/-SAR	6.34242	6.50515	6.30103	5.57978	6.50515	5.92942	6.34242	6.47712	6.24781	0.115989
		-Dex/+SAR	5.65321	6.47712	6.41497	6.30103	5.59107	4.90309	5.82608	5.73239	5.86237	0.185717	0.112687
		+Dex/-SAR	5.6902	6.25527	7.03342	6.0899	5.75587	6.41497	5.38021	6.34242	6.12029	0.181985
		+Dex/+SAR	5.20412	5.49136	5.89763	6.38021	5.77085	6.44716	5.81291	5.79239	5.84958	0.146185	0.204735
	#24-2	-Dex/-SAR	5.86923	6.06446	5.91908	6.04139	6.34242	6.62325	6.04532	6.34242	6.15595	0.0906288
		-Dex/+SAR	5.47712	6.04532	5.72428	5.62325	6.34242	5.68124	6.50515	5.90848	5.91341	0.127885	0.139166
		+Dex/-SAR	5.716	6.30103	5.79239	5.66276	6.25527	6.41497	6.91381	5.91381	6.12126	0.151795
		+Dex/+SAR	4.95424	4.77815	5.68124	5.4624	4.41497	5.4624	5.59107	5.38021	5.21559	0.15853	0.00451278
	#37-2	-Dex/-SAR	6.13672	6.41497	6.44716	6.41497	6.38021	6.25527	5.86923	6.06819	6.24834	0.0733311
		-Dex/+SAR	5.98677	5.62325	5.59107	6.53148	5.97313	6.38021	5.90848	6.38021	6.04683	0.124821	0.235632
		+Dex/-SAR	5.8921	5.43136	6.80618	6.25527	6.50515	5.5563	6.25527	6.47712	6.14734	0.17015
		+Dex/+SAR	5	4.88081	4.95424	4.79934	5.07918	4.95424	5.8451	5.5682	5.13514	0.130649	0.000832455

## Sheet: Fig. 4
	Fig. 4a
			Sample 1	Sample 2	Sample 3	Ave.	S.E.
	24 hr	-SAR	0.839724	0.954535	1.20574	1	0.108078
		+SAR	2.36795	2.10619	2.43298	2.30237	0.0998716
	48 hr	-SAR	0.966195	1.31837	1.05688	1.11382	0.105574
		+SAR	3.31975	3.1938	3.4408	3.31812	0.0713087
	Fig. 4b
			Sample 1	Sample 2	Sample 3	Ave.	S.E.
	24 hr	-SAR	1.11475	0.918565	0.966688	1	0.059031
		+SAR	3.3459	3.17059	2.39536	2.97062	0.292047
	48 hr	-SAR	1.02046	1.44488	1.08791	1.18442	0.131679
		+SAR	5.3773	4.77628	3.10195	4.41851	0.68076
	Fig 4c
			Sample 1	Sample 2	Sample 3	Ave.	S.E.
	WT	-SAR	0.980471	1.0782	0.94133	1	0.0406996
		+SAR	5.9376	5.75226	5.79099	5.82695	0.0564417
	fin4-3	-SAR	0.708556	0.696246	0.83663	0.747144	0.0448838
		+SAR	1.21117	1.76759	2.00686	1.66187	0.235699
	Fig. 4d
			Sample 1	Sample 2	Sample 3	Ave.	S.E.
	WT	-SAR	0.838783	1.14168	1.01954	1	0.0879819
		+SAR	3.43705	3.10225	2.99718	3.17883	0.132627
	fin4-3	-SAR	0.598368	0.745288	0.877072	0.740243	0.0804945
		+SAR	1.0694	1.09166	1.32763	1.1629	0.0826149
	Fig. 4e
			Sample 1	Sample 2	Sample 3	Sample 4	Sample 5	Sample 6	Sample 7	Sample 8	Ave.	S.E.
	WT	Water	4.95689	4.84236	4.94694	4.09968	5.02284	4.35488	3.68006	4.8433	4.59337	0.174274
		NAD+	2.85491	2.549	2.81425	2.41996	2.53529	2.87157	2.73078	3.35717	2.76662	0.102831
		NADP+	2.54654	2.85974	2.84634	2.32634	2.37475	2.53148	2.49554	2.39093	2.54646	0.0723353
	fin4-3	Water	5.40036	5.5417	5.33143	5.31239	5.26435	5.1529	5.4618	5.33905	5.3505	0.0422257
		NAD+	3.09726	3.53694	3.24871	3.05538	3.12123	2.99388	2.87448	3.49066	3.17732	0.0826342
		NADP+	3.51121	3.61815	3.57818	2.83506	2.74974	2.54033	2.98137	3.08458	3.11233	0.145495
	Fig. 4h
			Sample 1	Sample 2	Sample 3	Ave.	S.E.
	-Dex	-SAR	1.0397	0.435126	1.52517	1	0.044335
		+SAR	1.52555	1.88789	2.29383	1.90242	0.0614833
	+Dex	-SAR	2.42873	3.2334	3.12868	2.93027	0.0488929
		+SAR	8.96258	8.84381	14.5396	10.782	0.256753
	Fig. 4i
			Sample 1	Sample 2	Sample 3	Ave.	S.E.
	-Dex	-SAR	1.07988	0.428387	1.49173	1	0.044335
		+SAR	2.0705	2.82488	2.20448	2.36662	0.0614833
	+Dex	-SAR	2.7257	2.83319	2.50141	2.68677	0.0488929
		+SAR	6.94183	13.3429	10.6858	10.3235	0.256753
	Fig. 4 j
			Sample 1	Sample 2	Sample 3	Sample 4	Sample 5	Sample 6	Sample 7	Sample 8	Ave.	S.E.	one-way ANOVA pvalues
	WT	-Dex/-SAR	5.97313	6.47712	6.38021	5.8451	7.0086	6.30103	6.57978	6.68124	6.40578	0.132814
		-Dex/+SAR	5.5563	5.54407	4.95424	5.25527	5.64345	5.65321	5.27875	5.20412	5.38618	0.0886162	<0.0001
		+Dex/-SAR	6.38021	5.90848	6.81954	5.89763	6.25527	5.6902	7.04139	6.80618	6.34986	0.176847	>0.9999	<0.0001
		+Dex/+SAR	5.17609	5.32222	5	5.5682	5.39794	5.11394	5.54407	5.62325	5.34321	0.081406	<0.0001	>0.9999	<0.0001
	fin4-3	-Dex/-SAR	6.9345	7.04922	6.92428	6.73239	6.97313	6.69897	6.41497	6.68124	6.80109	0.0735255	0.3526	<0.0001	0.176	<0.0001
		-Dex/+SAR	6.34242	6.30103	6.34242	6.11727	6.30103	6.47712	7.15229	6.90309	6.49208	0.124162	>0.9999	<0.0001	0.999	<0.0001	0.7203
		+Dex/-SAR	6.83251	6.91381	6.34242	6.85733	6.69897	6.68124	6.64345	7.14613	6.76448	0.0829377	0.5045	<0.0001	0.2828	<0.0001	>0.9999	0.8516
		+Dex/+SAR	6.99123	6.30103	6.38021	6.57978	6.38021	6.34242	6.08636	6.60206	6.45791	0.0952563	>0.9999	<0.0001	>0.9999	<0.0001	0.5732	>0.9999	0.7301
	#18-4	-Dex/-SAR	6.68124	6.62325	6.81954	6.98227	6.66276	7.01703	7.23045	6.8451	6.85771	0.0738687	0.1743	<0.0001	0.0741	<0.0001	>0.9999	0.4744	>0.9999	0.3356
		-Dex/+SAR	6.83251	6.53148	6.77815	6.50515	5.74036	6.8451	6.77815	6.77815	6.59863	0.131067	0.9858	<0.0001	0.9131	<0.0001	0.9792	>0.9999	0.9959	0.9991	0.8887
		+Dex/-SAR	7.17026	6.95424	6.73239	6.69897	6.41497	6.85733	6.85733	6.74819	6.80421	0.077116	0.3407	<0.0001	0.1684	<0.0001	>0.9999	0.7075	>0.9999	0.5593	>0.9999	0.9767
		+Dex/+SAR	5.89763	5.77085	5.60206	6.38021	5.73239	6.30103	5.25527	6.38021	5.91496	0.14451	0.0976	0.0519	0.2193	0.0237	<0.0001	0.0214	<0.0001	0.0404	<0.0001	0.0023	<0.0001

## Sheet: Fig. 5
	Fig. 5a
			Sample 1	Sample 2	Sample 3	Ave.	S.E.
	-Dex	-SAR	1.03178	0.932444	1.03578	1	0.0337979
		+SAR	1.55247	1.58852	1.64219	1.59439	0.026066
	+Dex	-SAR	1.30814	1.25928	1.62056	1.39599	0.113166
		+SAR	9.73298	8.26703	6.75781	8.25261	0.858887
	Fig. 5b
			Sample 1	Sample 2	Sample 3	Ave.	S.E.
	-Dex	-SAR	0.984679	0.851524	1.1638	1	0.0904704
		+SAR	2.06176	1.85042	2.27594	2.06271	0.122839
	+Dex	-SAR	1.50782	1.85847	1.80114	1.72248	0.108598
		+SAR	7.40168	6.79514	7.99874	7.39852	0.347454
	Fig. 5c
			Sample 1	Sample 2	Sample 3	Sample 4	Sample 5	Sample 6	Sample 7	Sample 8	Ave.	S.E.	one-way ANOVA p values
	WT	-Dex/-SAR	7.10721	6.98227	6.85733	7.15836	6.80618	7.17026	7.01703	6.8451	6.99297	0.0513541
		-Dex/+SAR	6.30103	5.07918	4.6721	5.76343	4.81954	5.25527	5.17609	4.8451	5.23897	0.192965	<0.0001
		+Dex/-SAR	7.15836	6.95424	6.57978	6.92428	6.66276	7.07188	6.91381	6.64345	6.86357	0.0748855	0.9998	<0.0001
		+Dex/+SAR	4.79239	5.27875	5.38021	5.27875	5.17609	5.54407	5	5.32222	5.22156	0.0825051	<0.0001	>0.9999	<0.0001
	fin4-3	-Dex/-SAR	7.06446	7.19866	7.64345	7.35411	7.90309	7.64345	6.8921	7.60206	7.41267	0.121331	0.3573	<0.0001	0.0651	<0.0001
		-Dex/+SAR	6.8921	7.11394	6.99123	7.05691	6.91381	6.76343	7.17609	7.11394	7.00268	0.049148	>0.9999	<0.0001	0.9995	<0.0001	0.3933
		+Dex/-SAR	7.30535	6.94448	8.17026	7.10037	8	7.09342	6.95424	7.01703	7.32315	0.171737	0.7161	<0.0001	0.2292	<0.0001	>0.9999	0.7525
		+Dex/+SAR	6.86923	6.57978	7.60206	7.60206	6.96379	7.60206	6.8921	6.34242	7.05669	0.174272	>0.9999	<0.0001	0.9913	<0.0001	0.6127	>0.9999	0.91
	#18-4	-Dex/-SAR	7.64345	7.24055	7.60206	7.31387	7.716	7.41162	6.94448	7.07188	7.36799	0.0981884	0.5335	<0.0001	0.1273	<0.0001	>0.9999	0.5739	>0.9999	0.7849
		-Dex/+SAR	6.97313	6.88081	6.81954	7.77815	6.76343	6.73239	7.02531	7	6.9966	0.118105	>0.9999	<0.0001	0.9997	<0.0001	0.3705	>0.9999	0.7299	>0.9999	0.5486
		+Dex/-SAR	7.12711	7.13988	7.12711	6.57978	6.8451	6.81954	6.66276	6.57978	6.86013	0.0864816	0.9997	<0.0001	>0.9999	<0.0001	0.0616	0.9994	0.2198	0.99	0.1212	0.9996
		+Dex/+SAR	5.27875	4.8451	4.90309	5.34242	5.38021	5.63347	5.36173	5	5.2181	0.0967788	<0.0001	>0.9999	<0.0001	>0.9999	<0.0001	<0.0001	<0.0001	<0.0001	<0.0001	<0.0001	<0.0001

## Sheet: Fig. 6
	Fig. 6a
			Sample 1	Sample 2	Sample 3	Ave.	S.E.
	24 hr	-NHP	0.877855	1.17019	0.951954	1	0.0877425
		+NHP	5.67469	6.33162	2.90964	4.97199	1.04846
	48 hr	-NHP	1.03312	1.58618	1.11599	1.2451	0.172212
		+NHP	3.61755	3.42881	4.07181	3.70606	0.190822
	Fig. 6b
			Sample 1	Sample 2	Sample 3	Ave.	S.E.
	24 hr	-NHP	0.756968	1.14309	1.09994	1	0.122153
		+NHP	7.29119	5.91469	3.51787	5.57458	1.10246
	48 hr	-NHP	1.15748	1.12982	0.79742	1.02824	0.115686
		+NHP	2.74987	2.87025	2.2094	2.60984	0.203215
	Fig. 6c
			Sample 1	Sample 2	Sample 3	Ave.	S.E.
	24 hr	-NHP	0.993829	1.09356	0.912606	1	0.0523294
		+NHP	2.42797	2.96535	3.02098	2.80477	0.189082
	48 hr	-NHP	0.741559	0.856784	0.936118	0.84482	0.056482
		+NHP	1.10201	2.26327	2.20784	1.8577	0.378187
	Fig. 6d
			Sample 1	Sample 2	Sample 3	Ave.	S.E.
	24 hr	-NHP	1.31564	0.926783	0.757578	1	0.165206
		+NHP	2.76755	3.14932	2.12458	2.68048	0.299003
	48 hr	-NHP	0.963392	1.06924	0.843551	0.958728	0.0651928
		+NHP	1.54055	1.0535	1.25743	1.28383	0.141217
	Fig. 6e
			Sample 1	Sample 2	Sample 3	Ave.	S.E.
	-Dex	-NHP	0.989508	1.02663	0.983858	1	0.0134165
		+NHP	1.82325	2.02986	2.5343	2.12914	0.211181
	+Dex	-NHP	1.19451	1.14931	1.86199	1.40194	0.230394
		+NHP	4.0347	3.09362	3.74576	3.6247	0.278329
	Fig. 6f
			Sample 1	Sample 2	Sample 3	Ave.	S.E.
	-Dex	-NHP	1.07866	1.01417	0.907166	1	0.0500112
		+NHP	2.43965	4.84873	5.65605	4.31481	0.966111
	+Dex	-NHP	1.67341	1.35955	3.54459	2.19252	0.682079
		+NHP	8.96656	10.949	17.1019	12.3392	2.44917
	Fig. 6g
			Sample 1	Sample 2	Sample 3	Ave.	S.E.
	WT	-SAR	0.923482	0.937029	1.13949	1	0.0698537
		+SAR	4.57752	8.80582	9.86703	7.75012	1.61561
	fmo1	-SAR	0.923482	0.902408	0.915203	0.913698	0.00612992
		+SAR	2.34972	3.21224	2.428	2.66332	0.275389
	Fig. 6h
			Sample 1	Sample 2	Sample 3	Ave.	S.E.
	WT	-SAR	0.859004	0.871822	1.26917	1	0.134638
		+SAR	3.38517	4.66485	3.46291	3.83764	0.414211
	fmo1	-SAR	0.978567	0.834419	0.701198	0.838061	0.0800902
		+SAR	2.10759	2.69805	2.67073	2.49212	0.192429

## Sheet: Fig. 7
	Fig. 7a
			Sample 1	Sample 2	Sample 3	Sample 4	Sample 5	Sample 6	Sample 7	Sample 8	Sample 9	Sample 10	Sample 11	Sample 12	Ave.	S.E.
	WT	-NHP	2.98945	3.43965	3.93571	3.95684	3.95761	4.06145	4.077	4.17056	4.1959	4.26505	4.47654	4.93857	4.03869	0.139818
		+NHP	1.70757	2.19033	2.45788	2.49554	2.69461	2.7348	2.80686	2.8893	2.92993	3.30428	3.54506	4.29336	2.83746	0.191442
	#25	-NHP	2.99211	3.07846	3.35965	3.52127	3.65523	3.8311	3.99313	4.07041	4.27068	4.27207	4.37694	4.64266	3.83864	0.151924
		+NHP	2.4216	3.03703	3.14395	3.17551	3.35679	3.36791	3.436	3.46015	3.47553	3.65021	3.82756	3.90972	3.35516	0.113471
	#26	-NHP	3.21245	3.4417	3.60412	3.7195	3.78958	3.79463	3.94116	3.98082	4.03222	4.06408	4.0799	4.29557	3.82964	0.0873974
		+NHP	2.60853	2.74036	3.07335	3.21537	3.21643	3.27554	3.3438	3.65849	3.69828	3.86022	4.0976	4.37493	3.43024	0.151968
	Fig. 7b
			Ct_UBQ5	Ct_PR1	Ct_ALD1	Ct_FMO1					Sample 1	Sample 2	Sample 3	Ave.	S.E.	one-way ANOVA p values
	WT	-NHP	22.6113	27.2655	33.2516	32.4295		PR1	WT	-NHP	0.0397138	0.0546101	0.0334167	0.0425802	0.00628365
			23.8081	28.0027	32.361	Undetectable				+NHP	4.75369	6.26159	3.04975	4.68834	0.927753	<0.0001
			23.8989	28.8022	32.8341	32.4112			fin4-3	−NHP	0.043917	0.147969	0.0265171	0.0728012	0.0379183	>0.9999	<0.0001
		+NHP	19.3408	17.0918	22.1797	23.9136				+NHP	0.653442	0.386373	0.446497	0.495437	0.0808862	0.9917	<0.0001	0.9945
			19.08	16.4335	22.2644	23.9956			lecrk-VI.2	−NHP	0.0550447	0.0572274	0.0254291	0.0459004	0.010255	>0.9999	<0.0001	>0.9999	0.992
			19.0087	17.4	22.5779	25.1622				+NHP	1.77202	2.52722	3.94714	2.74879	0.637603	0.0047	0.0605	0.0052	0.0216	0.0047
	fin4-3	-NHP	24.6387	29.1478	32.4798	Undetectable			bak1-5 bkk1	−NHP	0.0231127	0.0078404	0.0175971	0.0161834	0.00446504	>0.9999	<0.0001	>0.9999	0.9884	>0.9999	0.0043
			24.6889	27.4455	33.8646	34.4192				+NHP	0.584774	1.4164	1.01735	1.00617	0.240134	0.7053	0.0002	0.7348	0.9834	0.7086	0.112	0.6789
			23.4029	28.6398	Undetectable	Undetectable
		+NHP	19.712	20.3259	27.1381	29.5439					Sample 1	Sample 2	Sample 3	Ave.	S.E.	one-way ANOVA p values
			19.1901	20.5621	26.6197	30.3981		ADL1	WT	-NHP	0.000626522	0.00266259	0.000959728	0.00141628	0.000630536
			19.6293	20.7926	27.1414	29.602				+NHP	0.139767	0.110004	0.0842476	0.11134	0.016041	<0.0001
	lecrk-VI.2	-NHP	22.0452	26.2285	31.8436	Undetectable			fin4-3	−NHP	0.0043611	0.00131681	0	0.00189264	0.00129144	>0.9999	<0.0001
			24.0428	28.17	31.9708	32.296				+NHP	0.00581467	0.00580065	0.0054782	0.00569784	0.000109893	>0.9999	<0.0001	>0.9999
			22.8338	28.1312	29.7025	32.9499			lecrk-VI.2	−NHP	0.00112302	0.000673843	0.00855696	0.00345127	0.00255613	>0.9999	<0.0001	>0.9999	>0.9999
		+NHP	19.5632	18.7378	24.5913	28.4524				+NHP	0.0306486	0.0108237	0.0581884	0.0332203	0.0137333	0.1417	<0.0001	0.1525	0.2646	0.1925
			19.9827	18.6452	23.8986	26.7873			bak1-5 bkk1	−NHP	0.00143744	0.00114532	0.00124173	0.00127483	8.59375e-05	>0.9999	<0.0001	>0.9999	0.9999	>0.9999	0.1387
			19.7086	17.7278	24.0859	28.8627				+NHP	0.024436	0.0434367	0.0293039	0.0323922	0.00569824	0.1608	<0.0001	0.1728	0.2957	0.217	>0.9999	0.1574
	bak1-5 bkk1	-NHP	24.134	29.5692	33.5763	35.7597
			22.5811	29.5759	32.3511	Undetectable					Sample 1	Sample 2	Sample 3	Ave.	S.E.	one-way ANOVA p values
			24.026	29.8545	33.6794	Undetectable		FMO1	WT	-NHP	0.00110765	0	0.00273877	0.00128214	0.000795415
		+NHP	19.0104	19.7845	24.3653	25.6989				+NHP	0.042019	0.0331335	0.0140477	0.0297334	0.00825164	0.0002
			19.4107	18.9085	23.9357	29.1137			fin4-3	−NHP	0	0.000896538	0	0.000298846	0.000298846	>0.9999	0.0001
			19.9713	19.9465	25.0641	27.0406				+NHP	0.00109725	0.000422733	0.000995207	0.000838395	0.000209908	>0.9999	0.0001	>0.9999
									lecrk-VI.2	−NHP	0	0.000537853	0.002083	0.000873617	0.000624306	>0.9999	0.0001	>0.9999	>0.9999
										+NHP	0.00210915	0.00146153	0.00212261	0.00189777	0.000218152	>0.9999	0.0002	>0.9999	>0.9999	>0.9999
									bak1-5 bkk1	−NHP	0.000316456	0	0	0.000105485	0.000105485	>0.9999	<0.0001	>0.9999	>0.9999	>0.9999	0.9999
										+NHP	0.0104364	0.000909102	0.00504854	0.00546468	0.00275815	0.975	0.0009	0.9271	0.9575	0.9592	0.9897	0.9135
	Fig. 7c
			Sample 1	Sample 2	Sample 3	Sample 4	Sample 5	Sample 6	Sample 7	Sample 8	Sample 9	Sample 10	Sample 11	Sample 12	Sample 13	Sample 14	Sample 15	Sample 16	Sample 17	Sample 18	Sample 19	Sample 20	ave.	S.E.	one-way ANOVA p values
	WT	-NHP	4.3955	4.60173	4.79028	4.88058	4.90385	4.9102	4.96694	4.97859	5.03941	5.10789	5.11594	5.12678	5.15594	5.19728	5.21511	5.22891	5.25431	5.36135	5.38668	5.42226	5.05198	0.0579199
		+NHP	2.82543	3.11126	3.12808	3.14644	3.17667	3.22272	3.40398	3.40993	3.45163	3.48572	3.52427	3.52634	3.53377	3.60336	3.63144	3.69179	3.75097	3.77401	3.80414	3.92706	3.45645	0.0630995	<0.0001
	fin4-3	-NHP	5.47407	5.49568	5.4961	5.54183	5.56194	5.59051	5.59251	5.5989	5.60076	5.61637	5.63689	5.63899	5.68717	5.69609	5.70432	5.73191	5.73783	5.745	5.75694	5.76462	5.63342	0.020532	<0.0001	<0.0001
		+NHP	4.88406	4.90784	4.93827	5.03543	5.08778	5.19201	5.23502	5.2413	5.25479	5.31869	5.44886	5.52776	5.53403	5.54518	5.56914	5.57484	5.62931	5.66436	5.68975	5.74873	5.35136	0.0622603	0.0118	<0.0001	0.0226
	lecrk-VI.2	-NHP	4.69196	4.79134	4.8386	4.95114	4.9959	5.04218	5.0976	5.18384	5.23325	5.26316	5.26975	5.2927	5.29754	5.36996	5.37749	5.39199	5.49471	5.5088	5.52763	5.5325	5.2076	0.0566435	0.5903	<0.0001	<0.0001	0.6843
		+NHP	4.41044	4.41614	4.42619	4.44217	4.47553	4.50691	4.51733	4.5407	4.55011	4.55328	4.60314	4.63387	4.64523	4.66238	4.73472	4.78782	4.79021	4.91997	5.02735	5.05231	4.63479	0.0437134	<0.0001	<0.0001	<0.0001	<0.0001	<0.0001
	bak1-5 bkk1	-NHP	4.69011	4.73456	4.77408	4.85272	4.89752	5.05423	5.06221	5.1209	5.22298	5.24005	5.28623	5.32634	5.34242	5.38435	5.42814	5.49596	5.5193	5.52789	5.62003	5.74351	5.21618	0.0690561	0.5211	<0.0001	<0.0001	0.7479	>0.9999	<0.0001
		+NHP	4.02243	4.44685	4.47085	4.47857	4.48529	4.51041	4.52879	4.64286	4.67706	4.7277	4.83372	4.90015	4.92474	5.08207	5.09131	5.24378	5.24944	5.31197	5.31848	5.32118	4.81338	0.0832176	0.0955	<0.0001	<0.0001	<0.0001	0.0002	0.4084	0.0001

## Sheet: Fig. 8
	Fig. 8a
		Sample 1	Sample 2	Sample 3	Ave.	S.E.
	-MV	0.824545	1.34168	0.833772	1	0.170862
	+MV	1.67669	1.76231	2.29017	1.90972	0.191823
		Sample 1	Sample 2	Sample 3	Ave.	S.E.
	-MV	0.818476	0.925611	1.25591	1	0.131641
	+MV	2.05377	2.35496	2.92096	2.44323	0.254197
	Fig. 8b
			Sample 1	Sample 2	Sample 3	Ave.	S.E.
	WT	-SAR	1.09087	0.847851	1.06127	1	0.0765528
		+SAR	4.04141	6.70648	7.42698	5.82695	1.02966
	rbohF	-SAR	1.1972	0.821758	0.947942	0.747144	0.110304
		+SAR	1.77009	1.79502	2.27288	1.66187	0.163601
	Fig. 8c
			Sample 1	Sample 2	Sample 3	Ave.	S.E.
	WT	-SAR	0.990227	1.17167	0.838105	1	0.0964153
		+SAR	2.29389	2.99988	3.28044	2.85807	0.293486
	rbohF	-SAR	0.665517	0.802116	0.520639	0.662757	0.0812671
		+SAR	1.68334	1.57411	2.04898	1.76881	0.143592
	Fig. 8e
			Sample 1	Sample 2	Sample 3	Sample 4	Sample 5	Sample 6	Sample 7	Sample 8	Ave.	S.E.
	WT	Water	4.84991	4.14145	4.92257	3.51121	4.50024	3.24055	3.55835	4.30771	4.129	0.224246
		NAD+	2.45939	2.87795	2.73159	3.07299	3.10924	2.47567	2.73878	2.63347	2.76238	0.0868363
		NADP+	3.37949	2.89209	2.45485	2.79657	2.59879	2.29004	3.2052	2.63949	2.78206	0.13034
	rbohD	Water	4.07004	4.36754	2.90309	3.8861	4.7926	3.91892	4.02036	4.40943	4.04601	0.19558
		NAD+	2.84695	2.64542	3.51135	3.2188	3.38346	3.17377	3.29776	2.935	3.12656	0.10355
		NADP+	3.02898	3.00903	3.23122	2.70329	2.92012	3.43854	2.98137	2.78817	3.01259	0.0829231
	rbohF	Water	4.78462	4.9207	4.07372	4.86118	4.38863	4.24329	4.52244	5.35984	4.6443	0.147703
		NAD+	3.37328	2.91645	3.21059	3.08743	2.98137	2.7574	2.78746	3.42308	3.06713	0.0892059
		NADP+	3.35851	3.11959	3.38166	3.12581	2.9196	2.86153	3.24105	2.25042	3.03227	0.12967
	Fig. 8g
			Sample 1	Sample 2	Sample 3	Ave.	S.E.
	WT	-NHP	1.03344	0.817485	1.14908	1	0.0971719
		+NHP	4.10819	6.40028	5.82366	5.44404	0.688356
	rbohF	-NHP	0.697849	0.684432	0.643861	0.675381	0.0162288
		+NHP	1.40289	2.03652	2.11	1.8498	0.224463
	Fig. 8h
			Sample 1	Sample 2	Sample 3	Ave.	S.E.
	WT	-NHP	1.11249	1.09233	0.795178	1	0.102576
		+NHP	3.30295	2.41956	2.47375	2.73208	0.285861
	rbohF	-NHP	0.55675	0.596068	0.64572	0.599513	0.0257411
		+NHP	1.66723	1.57775	1.31815	1.52105	0.104682
	Fig. 8i
			Sample 1	Sample 2	Sample 3	Sample 4	Sample 5	Sample 6	Sample 7	Sample 8	Sample 9	Sample 10	Ave.	S.E.	one-way ANOVA p values
	WT	-NHP	4.58343	4.62613	4.82982	4.88001	4.98123	5.11561	5.13001	5.13513	5.2266	5.27577	4.97837	0.0766138
		+NHP	2.25042	2.4183	2.52634	2.56467	2.63749	2.64048	2.73878	2.78675	2.97543	3.48883	2.70275	0.107728	<0.0001
	rbohD	-NHP	4.61055	4.75358	4.75944	4.81856	4.86658	5.0187	5.03941	5.05115	5.08707	5.22994	4.9235	0.0603167	0.9966	<0.0001
		+NHP	3.57818	3.59693	3.758	3.76545	3.83423	3.96052	4.15229	4.24748	4.44279	4.49276	3.98286	0.105588	<0.0001	<0.0001	<0.0001
	rbohF	-NHP	5.00561	5.16316	5.18412	5.18893	5.2052	5.24625	5.33666	5.37603	5.38507	5.39234	5.24834	0.0393319	0.1845	<0.0001	0.064	<0.0001
		+NHP	4.05691	4.20656	4.20925	4.24254	4.30728	4.42651	4.55727	4.56726	4.62788	4.75297	4.39544	0.0710737	<0.0001	<0.0001	0.0003	0.008	<0.0001

## Sheet: Supplementary Figure 1
	Supplementary Figure 1a
			Sample 1	Sample 2	Sample 3	Sample 4	Sample 5	Sample 6	Sample 7	Sample 8	Ave.	S.E.	two-way ANOVA p values
	1	-NAD+	4.35218	4.08243	4.77546	4.86374	3.79211	3.2927	4.21669	4.95337	4.29109	0.202649
		+NAD+	4.53466	4.51402	5.14922	5.09342	3.58715	3.27875	3.43949	3.8284	4.17814	0.262091
	2	-NAD+	4.62562	4.95119	3.38292	3.22531	4.4612	4.58467	4.00346	4.81485	4.25615	0.230323	0.0007
		+NAD+	2.24551	2.34242	2.66464	2.94939	2.79169	2.69984	2.54033	2.38021	2.57675	0.0858276
	4	-NAD+	4.39076	3.81305	4.48029	4.37894	4.46982	4.71467	4.86374	4.28892	4.42502	0.110013	<0.0001	0.578
		+NAD+	2.86688	2.35025	2.13354	2.14922	2.5092	2.79028	3.23578	2.57634	2.57644	0.133576
	8	-NAD+	4.43217	4.32572	4.49402	4.18808	4.88824	4.80058	4.21748	4.69381	4.50501	0.0935945	<0.0001	0.7281	0.7236
		+NAD+	2.67669	2.49136	2.63649	2.68034	3.03783	2.59106	2.77525	2.95472	2.73047	0.0651381
	12	-NAD+	5.12743	4.51402	5.36996	5.23729	4.21932	3.55279	4.24279	3.37236	4.45449	0.266975	0.0984	0.0681	0.0162	0.0177
		+NAD+	3.4843	3.00604	3.73997	3.46345	3.85455	3.76745	4.38292	2.68753	3.54827	0.185232
	24	-NAD+	4.77808	4.20925	4.21165	3.17811	5.14829	4.53441	5.23147	4.80808	4.51242	0.233092	0.6569	0.0017	0.0002	0.0001	0.1957
		+NAD+	4.18013	4.37346	4.55775	3.5042	3.72884	3.65896	5.19285	4.38148	4.19721	0.197119
	Supplementary Figure 1b
			Sample 1	Sample 2	Sample 3	Sample 4	Sample 5	Sample 6	Sample 7	Sample 8	Ave.	S.E.	two-way ANOVA p values
	1	-NADP+	5.66708	5.53643	5.44012	5.12646	5.21352	4.95308	4.95294	5.55967	5.30616	0.0996247
		+NADP+	5.26221	4.77909	5.24279	4.92454	5.19562	5.04021	5.45818	5.23805	5.14259	0.0763023
	2	-NADP+	5.40722	4.95032	5.15229	5.26881	5.36305	5.49969	5.06183	5.26411	5.24591	0.0647837	<0.0001
		+NADP+	3.42144	3.75435	3.09237	3.47085	2.85612	3.427	3.0086	3.42602	3.30709	0.104114
	4	-NADP+	5.57898	5.22814	4.9997	5.30814	5.29994	5.38632	5.49024	5.38039	5.33398	0.0618337	<0.0001	0.8642
		+NADP+	3.2971	3.72321	3.5061	3.90972	3.54949	3.45424	2.88024	3.09061	3.42634	0.117392
	8	-NADP+	4.89916	5.03463	5.27554	5.16406	4.9914	5.30384	4.53007	4.97612	5.02185	0.0870326	<0.0001	0.0142	0.0236
		+NADP+	3.3941	3.89398	4.03423	4.18184	3.58013	3.60906	2.94052	3.36624	3.62501	0.142738
	12	-NADP+	5.38399	4.99761	5.1383	5.03663	5.42127	4.77699	5.48529	5.49554	5.21695	0.0944583	0.0582	<0.0001	<0.0001	0.004
		+NADP+	4.57807	4.7255	5.24428	5.11126	3.81856	4.28758	4.72065	4.37967	4.6082	0.161662
	24	-NADP+	5.29336	5.24428	5.23019	5.10823	5.05919	5.02284	4.92957	4.94072	5.10355	0.04949	0.1969	<0.0001	<0.0001	<0.0001	0.0035
		+NADP+	5.08955	5.1934	5.07004	4.92614	5.26811	5.0187	5.20439	5.24502	5.12692	0.0424603
	Supplementary Figure 1d
			Sample 1	Sample 2	Sample 3	Sample 4	Sample 5	Sample 6	Sample 7	Sample 8	Sample 9	Sample 10	Ave.	S.E.	one-way ANOVA p values
	NAD+ (mM)	0	5.1364	5.197	5.12808	4.87111	4.88824	5.16938	5.31597	4.66134			5.04594	0.0766788
		0.2	4.80496	3.71231	5.36022	5.00043	4.5427	4.0693	4.90773	4.75343			4.64389	0.186893	0.829
		0.4	4.74131	4.45728	4.67413	5.09447	3.58399	2.943	4.43441	4.81564			4.34303	0.254035	0.0735	0.9785
		0.6	3.2398	3.94596	3.46538	3.50556	2.33244	4.07591	3.89215	3.80808			3.53316	0.198323	<0.0001	<0.0001	0.0166
		0.8	2.34242	2.52244	3.43775	3.30771	3.13258	4.77916	3.43918	3.23528			3.27457	0.259633	<0.0001	<0.0001	0.0002	0.9944
		1	2.72346	2.76343	2.62941	3.22789	3.13033	2.78887	3.36399	2.9284			2.94447	0.0941333	<0.0001	<0.0001	<0.0001	0.2608	0.9548
	NADP+ (mM)	0	5.1364	5.197	5.12808	4.87111	4.88824	5.16938	5.31597	4.66134			5.04594	0.0766788	>0.9999	0.829	0.0735	<0.0001	<0.0001	<0.0001
		0.2	4.24502	4.40243	4.81783	4.76537	4.662	4.77822	4.73624	4.8396			4.65584	0.0763539	0.8571	>0.9999	0.9704	<0.0001	<0.0001	<0.0001	0.8571
		0.4	3.79831	3.22167	3.2079	3.40722	4.46938	3.32077	3.8179	4.26647			3.6887	0.170915	<0.0001	0.0015	0.1318	>0.9999	0.7979	0.0426	<0.0001	0.0012
		0.6	3.4183	3.34577	3.14644	3.3897	3.04493	2.36173	2.69636	2.22272			2.95324	0.166697	<0.0001	<0.0001	<0.0001	0.2829	0.9633	>0.9999	<0.0001	<0.0001	0.048
		0.8	3.17782	3.07555	3.7471	3.4368	3.04258	2.46538	2.77232	2.72428			3.05523	0.144998	<0.0001	<0.0001	<0.0001	0.6003	0.9989	>0.9999	<0.0001	<0.0001	0.166	>0.9999
		1	2.99607	3.18242	2.94002	3.17377	2.73719	3.08386	3.31302	2.67578			3.01277	0.0784884	<0.0001	<0.0001	<0.0001	0.4586	0.9937	>0.9999	<0.0001	<0.0001	0.1024	>0.9999	>0.9999
	SAR	-	5.19507	5.14829	5.11327	5.10619	5.10278	5.04493	4.99357	4.93293	4.85594	4.79309	5.07963	0.0417203	>0.9999	0.8203	0.0569	<0.0001	<0.0001	<0.0001	>0.9999	0.8507	<0.0001	<0.0001	<0.0001	<0.0001
		+	3.28981	3.05154	2.943	2.93651	2.91751	2.68305	2.58093	2.57864	2.52244	2.49276	2.87262	0.0842077	<0.0001	<0.0001	<0.0001	0.0284	0.524	>0.9999	<0.0001	<0.0001	0.0021	>0.9999	0.9918	0.9986	<0.0001

## Sheet: Supplementary Figure 2
	Supplementary Figure 2a
			Sample 1	Sample 2	Sample 3	Sample 4	Sample 5	Sample 6	Sample 7	Sample 8	Ave.	S.E.	two-way ANOVA p values
	WT	−SAR	7.77815	6.8921	6.60206	6.69897	7.60206	6.79239	7.77815	7.68124	7.22814	0.185402
		+SAR	5.54407	5.65321	5.44716	5.59107	5.47712	5.36173	5.60206	5.73239	5.5511	0.0421894
	fin4-3	−SAR	8.17026	7.68124	8.19313	7.98227	8.15836	8.07918	7.96379	8.23553	8.05797	0.0640113	<0.0001
		+SAR	8.29226	8.23553	8.01703	7.60206	7.88081	8.10721	8.10721	8.18184	8.05299	0.0787544
	#38	−SAR	7.68124	8.03342	7.77815	7.60206	7.96379	7.64345	6.47712	7.0086	7.52348	0.185366	0.4221	<0.0001
		+SAR	5.51851	5.38021	5.07918	5.41497	5.62325	6.34242	5.43136	6.02119	5.60139	0.141294
	#50	−SAR	6.77815	6.86923	7.83251	7.98227	6.96379	8.06446	8.03342	6.90309	7.42837	0.209932	0.3052	<0.0001	0.7954
		+SAR	5.43136	5.50515	5	5.44716	5.36173	6.38021	5.11394	5.07918	5.41484	0.153503
	npr1-3	−SAR	8.2833	8.61066	8.36549	8.58883	8	8.57519	8.63949	8.44716	8.43876	0.0771237	<0.0001	0.6242	<0.0001	<0.0001
		+SAR	8.19313	8.31806	8.39445	8.38739	8.45939	8.30963	8.38021	8.50515	8.36843	0.0340346

[truncated: 8 more sheets: Supplementary Figure 3, Supplementary Figure 5, Supplementary Figure 6, Supplementary Figure 7, Supplementary Figure 8, Supplementary Figure 9, Supplementary Figure 10, Supplementary Figure 11]
